# Supplementary material for: Comparative chloroplast genome and transcriptome analysis on the ancient genus Isoetes from China
Source: Front Plant Sci. 2022 Jul 29;13:924559. doi: 10.3389/fpls.2022.924559 (PMC9372280; doi:10.3389/fpls.2022.924559)
Supplement: Supplementary file 1 [file Data_Sheet_1.ZIP]

Archive with 12 entries (11 files):
- Supplementary materials/
- Supplementary materials/Table S1.docx
- Supplementary materials/Table S2 .docx
- Supplementary materials/Table S3.xlsx
- Supplementary materials/Table S4.docx
- Supplementary materials/Table S5.xlsx
- Supplementary materials/Table S6.xlsx
- Supplementary materials/Table S7.xlsx
- Supplementary materials/~$Table S4.xlsx
- Supplementary materials/~$ble S1.docx
- Supplementary materials/~$ble S2 .docx
- Supplementary materials/~$ble S3.docx
