# Supplementary material for: Comparative chloroplast genome and transcriptome analysis on the ancient genus Isoetes from China
Source: Front Plant Sci. 2022 Jul 29;13:924559. doi: 10.3389/fpls.2022.924559 (PMC9372280; doi:10.3389/fpls.2022.924559)
Supplement: Supplementary file 1 [file Data_Sheet_1.ZIP › Supplementary materials/Table S3.xlsx]

## Sheet: Sheet1
Table S3 List of chloroplast genomes sequences used for phylogenetic analysis.
Isoetes amazonica	MW255547
Isoetes butleri	MG668891
Isoetes cangae	MG019393
Isoetes echinospora	MG668903
Isoetes eludens	MK804475
Isoetes engelmannii	MG668892
Isoetes flaccida	GU191333
Isoetes gardneriana	MW255548
Isoetes graniticola	MG792132
Isoetes lithophila	MG668894
Isoetes luetzelburgii	MW255541
Isoetes malinverniana	MK804476
Isoetes mattaponica	MG792141
Isoetes melanospora	NC_038072
Isoetes mississippiensis	MG668898
Isoetes nuttallii	MG668899
Isoetes panamensis	MW255543
Isoetes panamensis	MW255549
Isoetes piedmontana	MG668900
Isoetes serracarajensis	MG019395
Isoetes tegetiformans	MG668901
Isoetes triangula	MW255550
Isoetes valida	MG668902
Selaginella moellendorffii	HM173080
Isoetes gigantea	MK804478
Isoetes longissima	MK804477
Isoetes andicola	MK804473
Isoetes echinospora	MK804474
