# Supplementary material for: Comparative chloroplast genome and transcriptome analysis on the ancient genus Isoetes from China
Source: Front Plant Sci. 2022 Jul 29;13:924559. doi: 10.3389/fpls.2022.924559 (PMC9372280; doi:10.3389/fpls.2022.924559)
Supplement: Supplementary file 1 [file Data_Sheet_1.ZIP › Supplementary materials/Table S5.xlsx]

## Sheet: I.sinensis
Table S5 Isoetes chloroplasts RNA editing sites.
Name	Editing position in genome	CDS Position	Editing position in codon	Change	Codon Change	Amino Acid Change	Coverage	Protein Effect	Variant Frequency
rps3	2902	45	3	C -> U	ACC -> ACU	\	6	Silent	0.833
	3143	286	1	U -> C	\	\	13	Stop removals	1
	3161	304	1	C -> U	\	\	15	stop creation	0.267
rpl16	3986	\	\	C -> U	\	\	14	Intron edits	1
rpl14	5279	152	2	C -> U	CCC -> CUC	P -> L	6	Substitution	1
	5306	179	2	C -> U	GCA -> GUA	A -> V	6	Substitution	1
	5489	362	2	C -> U	UCA -> UUA	S -> L	5	Substitution	1
	5491	364	1	C -> U	\	\	5	stop creation	1
rps8	5972	116	2	C -> U	CCU -> CUU	P -> L	5	Substitution	1
	6108	252	3	C -> U	CCC -> CCU	\	6	Silent	1
rps11	7328	360	3	C -> U	ACC -> ACU	\	10	Silent	0.4
rpoA	7483	88	1	C -> U	CAU -> UAU	H -> Y	16	Substitution	0.813
	7556	161	2	C -> U	UCA -> UUA	S -> L	14	Substitution	0.357
	7658	263	2	C -> U	ACU -> AUU	T -> I	11	Substitution	0.727
petD	8716	481	1	C -> U	\	\	31	stop creation	0.935
	8727	470	2	C -> U	UCA -> UUA	S -> L	34	Substitution	1
	8796	401	2	C -> U	CCA -> CUA	P -> L	44	Substitution	1
	8856	341	2	C -> U	CCA -> CUA	P -> L	54	Substitution	0.981
	8871	326	2	C -> U	UCG -> UUG	S -> L	58	Substitution	1
	8874	323	2	C -> U	UCA -> UUA	S -> L	56	Substitution	1
	9027	170	2	C -> U	CCA -> CUA	P -> L	67	Substitution	0.97
	9036	161	2	C -> U	UCA -> UUA	S -> L	75	Substitution	0.973
	9544	\	\	C -> U	\	\	14	Intron edits	0.714
petB	10073	646	1	C -> U	\	\	61	stop creation	1
	10108	611	2	C -> U	CCA -> CUA	P -> L	66	Substitution	0.985
	10120	599	2	C -> U	CCG -> CUG	P -> L	69	Substitution	0.986
	10126	593	2	C -> U	UCU -> UUU	S -> F	81	Substitution	1
	10435	284	2	C -> U	CCA -> CUA	P -> L	114	Substitution	0.991
	10477	242	2	C -> U	UCA -> UUA	S -> L	114	Substitution	1
	10550	169	1	C -> U	CAC -> UAC	H -> Y	97	Substitution	1
	10624	95	2	C -> U	ACA -> AUA	T -> I	101	Substitution	0.99
	10768	\	\	C -> U	\	\	23	Intron edits	0.87
	11035	\	\	C -> U	\	\	40	Intron edits	0.75
	11089	\	\	C -> U	\	\	36	Intron edits	0.889
	11282	\	\	C -> U	\	\	30	Intron edits	0.7
psbH	11641	197	2	C -> U	UCA -> UUA	S -> L	443	Substitution	0.989
	11648	190	1	C -> U	CCC -> UCC	P -> S	452	Substitution	0.993
	11677	161	2	C -> U	CCA -> CUA	P -> L	444	Substitution	0.998
	11680	158	2	C -> U	UCU -> UUU	S -> F	451	Substitution	0.993
psbN	11963	37	1	C -> U	CGU -> UGU	R -> C	845	Substitution	0.754
	11967	41	2	C -> U	UCA -> UUA	S -> L	856	Substitution	0.547
	11987	61	1	C -> U	CAC -> UAC	H -> Y	878	Substitution	0.788
	11994	68	2	C -> U	UCG -> UUG	S -> L	859	Substitution	0.793
	12060	\	\	C -> U	\	\	750	Intergenic	0.452
psbB	12619	1289	2	C -> U	UCU -> UUU	S -> F	201	Substitution	0.99
	13262	646	1	U -> C	UAC -> CAC	Y -> H	170	Substitution	0.918
	13852	56	2	C -> U	UCA -> UUA	S -> L	126	Substitution	0.952
	13870	38	2	C -> U	UCA -> UUA	S -> L	122	Substitution	0.967
	13929	\	\	C -> U	\	\	79	Intergenic	0.886
	13931	\	\	C -> U	\	\	74	Intergenic	0.878
clpP	16906	566	2	C -> U	ACU -> AUU	T -> I	76	Substitution	0.763
	16912	572	2	C -> U	CCU -> CUU	P -> L	76	Substitution	0.947
rpl20	18364	24	3	C -> U	UAC -> UAU	\	5	Silent	0.8
	18476	136	1	C -> U	CCC -> UCC	P -> S	15	Substitution	1
	18576	236	2	C -> U	UCU -> UUU	S -> F	17	Substitution	0.882
	18588	248	2	C -> U	UCA -> UUA	S -> L	16	Substitution	1
	18657	317	2	C -> U	UCU -> UUU	S -> F	12	Substitution	0.917
rpl33	19300	57	3	C -> U	GUC -> GUU	\	10	Silent	0.6
	19319	38	2	C -> U	UCA -> UUA	S -> L	8	Substitution	0.5
	19365	\	\	C -> U	\	\	11	Intergenic	0.455
psaJ	19630	127	1	C -> U	\	\	23	stop creation	0.87
	19659	98	2	C -> U	UCC -> UUC	S -> F	23	Substitution	0.87
	19677	80	2	C -> U	ACA -> AUA	T -> I	26	Substitution	0.885
	19680	77	2	C -> U	UCG -> UUG	S -> L	27	Substitution	0.926
	19692	65	2	C -> U	UCA -> UUA	S -> L	23	Substitution	0.913
	19695	62	2	C -> U	UCU -> UUU	S -> F	25	Substitution	0.92
petG	20923	88	1	U -> C	\	\	7	Stop removals	0.571
	20931	80	2	C -> U	UCA -> UUA	S -> L	7	Substitution	1
	20958	53	2	C -> U	UCA -> UUA	S -> L	9	Substitution	0.444
	20964	47	2	C -> U	ACA -> AUA	T -> I	9	Substitution	0.444
	20973	38	2	C -> U	UCG -> UUG	S -> L	9	Substitution	0.444
	20979	32	2	C -> U	UCA -> UUA	S -> L	9	Substitution	0.444
	20984	27	3	C -> U	AUC -> AUU	\	9	Silent	0.444
	20994	17	2	C -> U	CCA -> CUA	P -> L	7	Substitution	0.429
	21009	2	2	C -> U	ACG -> AUG	T -> M	7	Substitution	0.429
petL	21172	50	2	C -> U	CCA -> CUA	P -> L	5	Substitution	1
psbE	23086	85	1	C -> U	CCC -> UCC	P -> S	17	Substitution	1
	23108	107	2	C -> U	UCA -> UUA	S -> L	21	Substitution	1
psbF	23342	80	2	C -> U	UCC -> UUC	S -> F	28	Substitution	0.964
	23345	83	2	C -> U	CCA -> CUA	P -> L	28	Substitution	1
	23363	101	2	C -> U	ACG -> AUG	T -> M	22	Substitution	0.955
psbL	23417	2	2	C -> U	ACG -> AUG	T -> M	22	Substitution	0.955
	23453	38	2	C -> U	UCA -> UUA	S -> L	22	Substitution	1
	23507	92	2	C -> U	CCA -> CUA	P -> L	24	Substitution	1
	23512	97	1	C -> U	CCC -> UCC	P -> S	25	Substitution	1
	23518	103	1	C -> U	CAC -> UAC	H -> Y	26	Substitution	1
	23525	110	2	C -> U	UCU -> UUU	S -> F	24	Substitution	1
	23586	\	\	C -> U	\	\	25	Intergenic	0.96
	23592	\	\	C -> U	\	\	25	Intergenic	0.92
psbJ	23704	59	2	C -> U	CCU -> CUU	P -> L	24	Substitution	1
	23716	71	2	C -> U	CCA -> CUA	P -> L	23	Substitution	1
	23728	83	2	C -> U	UCU -> UUU	S -> F	18	Substitution	1
	23733	88	1	C -> U	CAU -> UAU	H -> Y	13	Substitution	1
	23739	94	1	C -> U	CCA -> UCA	P -> S	13	Substitution	1
	23744	99	3	C -> U	UAC -> UAU	\	13	Silent	0.308
	23747	102	3	C -> U	UCC -> UCU	\	13	Silent	0.923
	23764	119	2	C -> U	CCG -> CUG	P -> L	8	Substitution	1
ycf4	28033	524	2	C -> U	UCG -> UUG	S -> L	6	Substitution	1
	28073	484	1	C -> U	CAC -> UAC	H -> Y	7	Substitution	1
	28120	437	2	C -> U	ACG -> AUG	T -> M	11	Substitution	1
	28124	433	1	C -> U	CAC -> UAC	H -> Y	11	Substitution	0.818
	28295	262	1	C -> U	CGG -> UGG	R -> W	9	Substitution	0.667
	28297	260	2	C -> U	UCA -> UUA	S -> L	9	Substitution	0.667
	28319	238	1	C -> U	CCC -> UCC	P -> S	10	Substitution	1
	28324	233	2	C -> U	UCC -> UUC	S -> F	10	Substitution	0.6
	28330	227	2	C -> U	CCG -> CUG	P -> L	10	Substitution	0.8
	28346	211	1	C -> U	CAC -> UAC	H -> Y	11	Substitution	1
	28481	76	1	C -> U	CGC -> UGC	R -> C	7	Substitution	1
	28487	70	1	C -> U	CGG -> UGG	R -> W	6	Substitution	1
	28542	15	3	C -> U	UCC -> UCU	\	5	Silent	0.4
	28555	2	2	C -> U	ACG -> AUG	T -> M	5	Substitution	0.6
	28600	\	\	C -> U	\	\	5	Intergenic	1
psaI	29073	20	2	C -> U	UCA -> UUA	S -> L	13	Substitution	1
	29091	2	2	C -> U	ACG -> AUG	T -> M	15	Substitution	1
atpB	33454	130	1	C -> U	CCU -> UCU	P -> S	17	Substitution	1
	33458	134	2	C -> U	UCA -> UUA	S -> L	20	Substitution	1
atpE	35167	356	2	C -> U	UCC -> UUC	S -> F	14	Substitution	1
ndhC	37230	12	3	C -> U	AUC -> AUU	\	29	Silent	0.828
	37294	76	1	C -> U	CCA -> UCA	P -> S	49	Substitution	0.653
	37454	236	2	C -> U	CCU -> CUU	P -> L	44	Substitution	0.886
	37529	311	2	C -> U	UCA -> UUA	S -> L	56	Substitution	0.946
	37541	323	2	C -> U	UCG -> UUG	S -> L	54	Substitution	0.944
	37552	334	1	C -> U	CGG -> UGG	R -> W	55	Substitution	0.945
	37568	350	2	C -> U	UCG -> UUG	S -> L	56	Substitution	0.982
ndhK	37710	139	1	C -> U	CCG -> UCG	P -> S	145	Substitution	0.986
	37716	145	1	C -> U	CGG -> UGG	R -> W	142	Substitution	0.972
	37747	176	2	C -> U	CCC -> CUC	P -> L	118	Substitution	0.949
	37777	206	2	C -> U	UCC -> UUC	S -> F	118	Substitution	0.941
	37782	211	1	C -> U	CCG -> UCG	P -> S	120	Substitution	0.942
	37807	236	2	C -> U	UCC -> UUC	S -> F	125	Substitution	0.96
	37978	407	2	C -> U	UCC -> UUC	S -> F	75	Substitution	0.987
	38164	593	2	C -> U	UCA -> UUA	S -> L	159	Substitution	0.962
	38379	\	\	C -> U	\	\	51	Intergenic	0.843
ndhJ	38420	4	1	U -> C	\	\	45	Stop removals	0.644
	38502	86	2	C -> U	UCA -> UUA	S -> L	97	Substitution	0.711
	38544	128	2	C -> U	CCA -> CUA	P -> L	107	Substitution	0.953
	38559	143	2	C -> U	UCC -> UUC	S -> F	115	Substitution	0.913
	38568	152	2	C -> U	CCU -> CUU	P -> L	127	Substitution	0.677
	38628	212	2	C -> U	CCA -> CUA	P -> L	136	Substitution	0.949
	38673	257	2	C -> U	ACA -> AUA	T -> I	145	Substitution	0.959
	38682	266	2	C -> U	UCU -> UUU	S -> F	157	Substitution	0.86
	38726	310	1	C -> U	CGG -> UGG	R -> W	188	Substitution	0.92
	38780	364	1	C -> U	CAU -> UAU	H -> Y	170	Substitution	0.976
	38825	409	1	C -> U	CGG -> UGG	R -> W	147	Substitution	0.986
	38852	436	1	C -> U	CAU -> UAU	H -> Y	139	Substitution	0.906
	38877	461	2	C -> U	CCA -> CUA	P -> L	131	Substitution	0.992
	38891	475	1	C -> U	\	\	122	stop creation	0.697
	38916	\	\	C -> U	\	\	120	Intergenic	0.608
rps4	41319	2	2	C -> U	ACG -> AUG	T -> M	53	Substitution	0.962
	41379	62	2	C -> U	CCA -> CUA	P -> L	47	Substitution	0.915
	41568	251	2	C -> U	UCA -> UUA	S -> L	54	Substitution	1
	41592	275	2	C -> U	UCA -> UUA	S -> L	48	Substitution	1
	41606	289	1	C -> U	CUU -> UUU	L -> F	59	Substitution	1
	41811	494	2	C -> U	UCG -> UUG	S -> L	25	Substitution	0.96
	41877	560	2	C -> U	UCA -> UUA	S -> L	30	Substitution	1
	41909	592	1	C -> U	CAU -> UAU	H -> Y	26	Substitution	0.769
	42057	\	\	C -> U	\	\	25	Intergenic	0.36
ycf3	43096	44	2	C -> U	UCU -> UUU	S -> F	52	Substitution	0.865
	43159	107	2	C -> U	UCU -> UUU	S -> F	42	Substitution	0.929
	43940	224	2	C -> U	CCG -> CUG	P -> L	32	Substitution	1
	44243	\	\	C -> U	\	\	39	Intron edits	0.897
	44278	\	\	C -> U	\	\	40	Intron edits	0.9
	45117	\	\	C -> U	\	\	11	Intergenic	0.727
	45120	\	\	C -> U	\	\	10	Intergenic	0.5
psaB	48026	2	2	C -> U	ACG -> AUG	T -> M	54	Substitution	1
	48443	419	2	C -> U	CCC -> CUC	P -> L	58	Substitution	1
	48470	446	2	C -> U	UCU -> UUU	S -> F	58	Substitution	0.931
psbZ	51434	139	1	C -> U	CGG -> UGG	R -> W	39	Substitution	0.923
	51436	137	2	C -> U	CCA -> CUA	P -> L	42	Substitution	0.952
	51493	80	2	C -> U	CCU -> CUU	P -> L	48	Substitution	0.896
	51517	56	2	C -> U	CCA -> CUA	P -> L	49	Substitution	0.796
	51573	\	\	C -> U	\	\	39	Intergenic	0.744
psbD	54590	\	\	C -> U	\	\	34	Intergenic	0.824
matK	60777	1302	3	C -> U	AUC -> AUU	\	5	Silent	1
	60838	1241	2	C -> U	GCU -> GUU	A -> V	5	Substitution	1
	60841	1238	2	U -> C	UUA -> UCA	L -> S	5	Substitution	1
chlB	65464	362	2	C -> U	CCC -> CUC	P -> L	10	Substitution	1
	65943	\	\	U -> C	\	\	12	Intergenic	0.25
psbI	67107	36	3	C -> U	GUC -> GUU	\	1226	Silent	0.33
	67114	43	1	C -> U	CUU -> UUU	L -> F	1274	Substitution	0.947
psaM	67591	53	2	C -> U	ACA -> AUA	T -> I	8997	Substitution	0.782
atpF	71012	518	2	C -> U	UCG -> UUG	S -> L	11	Substitution	0.909
atpH	72830	\	\	C -> U	\	\	78	Intergenic	0.718
atpI	74184	190	1	U -> C	\	\	14	Stop removals	0.786
	74372	2	2	C -> U	ACG -> AUG	T -> M	10	Substitution	1
rps2	74885	\	\	C -> U	\	\	19	Intron edits	0.474
rpoC2	75801	4157	2	C -> U	CCG -> CUG	P -> L	7	Substitution	0.429
	75858	4100	2	C -> U	CCU -> CUU	P -> L	5	Substitution	1
	75889	4069	1	C -> U	CGG -> UGG	R -> W	5	Substitution	1
	76068	3890	2	C -> U	CCA -> CUA	P -> L	10	Substitution	0.5
	76080	3878	2	C -> U	UCA -> UUA	S -> L	10	Substitution	0.7
	76083	3875	2	C -> U	UCU -> UUU	S -> F	10	Substitution	0.6
	76209	3749	2	C -> U	UCG -> UUG	S -> L	18	Substitution	0.667
	76297	3661	1	C -> U	CGG -> UGG	R -> W	15	Substitution	1
	76384	3574	1	C -> U	CUU -> UUU	L -> F	24	Substitution	0.875
	76419	3539	2	C -> U	UCA -> UUA	S -> L	22	Substitution	0.727
	76428	3530	2	C -> U	UCA -> UUA	S -> L	25	Substitution	1
	77813	2145	3	C -> U	UUC -> UUU	\	5	Silent	0.8
	77847	2111	2	C -> U	UCA -> UUA	S -> L	5	Substitution	1
	77874	2084	2	C -> U	UCG -> UUG	S -> L	5	Substitution	0.8
rpoB	84742	1397	2	C -> U	ACU -> AUU	T -> I	6	Substitution	1
psbM	88416	74	2	C -> U	CCU -> CUU	P -> L	14	Substitution	0.929
	88422	68	2	C -> U	CCU -> CUU	P -> L	15	Substitution	1
	88425	65	2	C -> U	UCA -> UUA	S -> L	17	Substitution	1
rps7	92120	371	2	C -> U	UCA -> UUA	S -> L	12	Substitution	1
	92132	359	2	C -> U	CCA -> CUA	P -> L	12	Substitution	1
	92177	314	2	C -> U	UCG -> UUG	S -> L	10	Substitution	1
	92422	69	3	C -> U	GUC -> GUU	\	9	Silent	1
	92497	\	\	C -> U	\	\	8	Intergenic	1
	93316	170	2	C -> U	UCA -> UUA	S -> L	9	Substitution	1
trnA-UGC	98732	\	\	C -> U	\	\	31	Intron edits	1
ndhH	110843	382	1	U -> C	\	\	5	Stop removals	1
	110853	392	2	C -> U	UCC -> UUC	S -> F	5	Substitution	1
	111132	671	2	C -> U	CCA -> CUA	P -> L	6	Substitution	1
	111176	715	1	C -> U	CAU -> UAU	H -> Y	6	Substitution	1
	111624	1163	2	C -> U	ACG -> AUG	T -> M	5	Substitution	1
ndhA	112179	535	1	C -> U	CGU -> UGU	R -> C	6	Substitution	1
	112186	542	2	C -> U	UCA -> UUA	S -> L	6	Substitution	1
	113386	962	2	C -> U	UCU -> UUU	S -> F	5	Substitution	1
ndhG	114409	53	2	C -> U	UCA -> UUA	S -> L	1082	Substitution	0.668
	114430	74	2	C -> U	CCA -> CUA	P -> L	1168	Substitution	0.501
	114442	86	2	C -> U	UCG -> UUG	S -> L	1152	Substitution	0.815
	114469	113	2	C -> U	CCU -> CUU	P -> L	1299	Substitution	0.868
	114475	119	2	C -> U	UCA -> UUA	S -> L	1362	Substitution	0.794
	114481	125	2	C -> U	UCA -> UUA	S -> L	1343	Substitution	0.487
	114502	146	2	C -> U	CCU -> CUU	P -> L	1407	Substitution	0.643
	114505	149	2	C -> U	CCA -> CUA	P -> L	1411	Substitution	0.642
	114550	194	2	C -> U	UCG -> UUG	S -> L	1430	Substitution	0.824
	114577	221	2	C -> U	UCA -> UUA	S -> L	1408	Substitution	0.889
	114586	230	2	C -> U	UCU -> UUU	S -> F	1394	Substitution	0.82
	114595	239	2	C -> U	ACG -> AUG	T -> M	1387	Substitution	0.964
	114598	242	2	C -> U	UCA -> UUA	S -> L	1304	Substitution	0.821
	114691	335	2	C -> U	CCG -> CUG	P -> L	1179	Substitution	0.921
	114814	458	2	C -> U	UCU -> UUU	S -> F	1021	Substitution	0.361
ndhE	115061	22	1	C -> U	CCA -> UCA	P -> S	952	Substitution	0.827
	115093	54	3	C -> U	UAC -> UAU	\	707	Silent	0.31
	115128	89	2	C -> U	CCU -> CUU	P -> L	797	Substitution	0.797
	115143	104	2	C -> U	UCA -> UUA	S -> L	718	Substitution	0.971
	115230	191	2	C -> U	UCC -> UUC	S -> F	622	Substitution	0.905
psaC	115771	65	2	U -> C	CUC -> CCC	L -> P	626	Substitution	0.982
	115783	77	2	C -> U	UCA -> UUA	S -> L	655	Substitution	0.979
	115789	83	2	C -> U	ACG -> AUG	T -> M	665	Substitution	0.977
	115827	121	1	C -> U	CCU -> UCU	P -> S	606	Substitution	0.982
	115936	230	2	C -> U	ACG -> AUG	T -> M	375	Substitution	0.979
	116028	\	\	C -> U	\	\	251	Intergenic	0.725
ndhD	116108	2	2	C -> U	ACG -> AUG	T -> M	174	Substitution	0.253
	116141	35	2	C -> U	CCU -> CUU	P -> L	146	Substitution	0.979
	116153	47	2	C -> U	CCC -> CUC	P -> L	132	Substitution	0.856
	116162	56	2	C -> U	UCA -> UUA	S -> L	118	Substitution	0.525
	116165	59	2	C -> U	UCA -> UUA	S -> L	116	Substitution	0.966
	116216	110	2	C -> U	UCA -> UUA	S -> L	141	Substitution	0.518
	116378	272	2	C -> U	UCA -> UUA	S -> L	90	Substitution	0.778
	116381	275	2	C -> U	UCG -> UUG	S -> L	92	Substitution	0.848
	116411	305	2	C -> U	UCA -> UUA	S -> L	106	Substitution	0.991
	116449	343	1	C -> U	CAU -> UAU	H -> Y	91	Substitution	0.989
	116456	350	2	C -> U	UCG -> UUG	S -> L	91	Substitution	0.967
	116489	383	2	C -> U	UCA -> UUA	S -> L	82	Substitution	0.829
	116492	386	2	C -> U	UCC -> UUC	S -> F	84	Substitution	0.833
	116497	391	1	C -> U	CCU -> UCU	P -> S	86	Substitution	0.605
	116507	401	2	C -> U	ACU -> AUU	T -> I	80	Substitution	0.65
	116510	404	2	C -> U	UCA -> UUA	S -> L	80	Substitution	0.575
	116516	410	2	C -> U	UCU -> UUU	S -> F	78	Substitution	0.603
	116534	428	2	C -> U	CCG -> CUG	P -> L	68	Substitution	0.647
	116551	445	1	C -> U	CAC -> UAC	H -> Y	68	Substitution	0.721
	116558	452	2	C -> U	CCU -> CUU	P -> L	76	Substitution	0.816
	116642	536	2	C -> U	CCA -> CUA	P -> L	113	Substitution	0.876
	116696	590	2	C -> U	UCU -> UUU	S -> F	119	Substitution	0.807
	116852	746	2	C -> U	CCA -> CUA	P -> L	55	Substitution	0.891
	116888	782	2	C -> U	CCA -> CUA	P -> L	52	Substitution	0.808
	116984	878	2	C -> U	CCA -> CUA	P -> L	54	Substitution	0.963
	116989	883	1	C -> U	CCU -> UCU	P -> S	58	Substitution	0.983
	117056	950	2	C -> U	CCU -> CUU	P -> L	58	Substitution	0.724
	117071	965	2	U -> C	UUC -> UCC	F -> S	54	Substitution	0.926
	117104	998	2	C -> U	CCA -> CUA	P -> L	52	Substitution	0.885
	117115	1009	1	C -> U	CCU -> UCU	P -> S	47	Substitution	0.894
	117146	1040	2	C -> U	UCU -> UUU	S -> F	30	Substitution	1
	117149	1043	2	C -> U	UCA -> UUA	S -> L	29	Substitution	0.759
	117250	1144	1	C -> U	CCA -> UCA	P -> S	35	Substitution	0.743
	117308	1202	2	C -> U	UCU -> UUU	S -> F	46	Substitution	0.717
	117347	1241	2	C -> U	UCA -> UUA	S -> L	57	Substitution	0.737
	117404	1298	2	C -> U	UCG -> UUG	S -> L	57	Substitution	0.737
	117409	1303	1	C -> U	CCC -> UCC	P -> S	57	Substitution	0.649
	117493	1387	1	C -> U	CUC -> UUC	L -> F	57	Substitution	0.737
	117505	1399	1	C -> U	CGC -> UGC	R -> C	56	Substitution	0.857
	117601	1495	1	C -> U	CGG -> UGG	R -> W	25	Substitution	0.92
ccsA	117951	779	2	C -> U	UCA -> UUA	S -> L	19	Substitution	0.421
	118047	683	2	C -> U	UCU -> UUU	S -> F	24	Substitution	0.583
	118059	671	2	C -> U	ACU -> AUU	T -> I	22	Substitution	0.364
	118083	647	2	C -> U	UCA -> UUA	S -> L	22	Substitution	0.682
	118090	640	1	U -> C	\	\	24	Stop removals	0.5
	118251	479	2	C -> U	UCG -> UUG	S -> L	13	Substitution	0.538
	118254	476	2	C -> U	CCU -> CUU	P -> L	13	Substitution	0.769
	118279	451	1	C -> U	CGU -> UGU	R -> C	16	Substitution	0.688
	118281	449	2	C -> U	UCA -> UUA	S -> L	16	Substitution	0.625
	118294	436	1	C -> U	CAC -> UAC	H -> Y	16	Substitution	0.938
	118330	400	1	C -> U	CGG -> UGG	R -> W	13	Substitution	0.692
	118389	341	2	C -> U	UCA -> UUA	S -> L	15	Substitution	0.733
	118398	332	2	C -> U	UCU -> UUU	S -> F	17	Substitution	0.824
	118483	247	1	C -> U	CGU -> UGU	R -> C	17	Substitution	0.765
	118492	238	1	C -> U	CGG -> UGG	R -> W	17	Substitution	0.941
	118497	233	2	C -> U	CCU -> CUU	P -> L	17	Substitution	0.647
	118507	223	1	C -> U	CCU -> UCU	P -> S	15	Substitution	0.733
	118518	212	2	C -> U	UCA -> UUA	S -> L	14	Substitution	1
	118533	197	2	C -> U	UCA -> UUA	S -> L	14	Substitution	0.857
	118543	187	1	C -> U	CCC -> UCC	P -> S	11	Substitution	0.727
	118560	170	2	C -> U	UCA -> UUA	S -> L	10	Substitution	0.9
	118659	71	2	C -> U	CCC -> CUC	P -> L	9	Substitution	0.556
rpl32	119646	116	2	C -> U	UCA -> UUA	S -> L	43	Substitution	0.977
rpl21	119940	332	2	C -> U	CCA -> CUA	P -> L	12	Substitution	1
	119998	274	1	U -> C	\	\	10	Stop removals	0.9
	120025	247	1	C -> U	CAU -> UAU	H -> Y	11	Substitution	1
	120192	80	2	C -> U	UCC -> UUC	S -> F	13	Substitution	1
ndhF	121419	728	2	C -> U	UCU -> UUU	S -> F	6	Substitution	1
	121476	785	2	C -> U	CCU -> CUU	P -> L	5	Substitution	1
	121574	883	1	C -> U	CGG -> UGG	R -> W	6	Substitution	1
	121755	1064	2	C -> U	UCA -> UUA	S -> L	8	Substitution	1
	121761	1070	2	C -> U	CCU -> CUU	P -> L	8	Substitution	0.75
	121902	1211	2	C -> U	CCU -> CUU	P -> L	5	Substitution	1
	121931	1240	1	C -> U	CGG -> UGG	R -> W	7	Substitution	1
	122340	1649	2	C -> U	CCA -> CUA	P -> L	10	Substitution	1
	122499	1808	2	C -> U	ACA -> AUA	T -> I	6	Substitution	1
chlL	125338	806	2	C -> U	UCA -> UUA	S -> L	13	Substitution	0.923
	125434	710	2	C -> U	UCA -> UUA	S -> L	12	Substitution	0.917
	125623	521	2	C -> U	CCA -> CUA	P -> L	26	Substitution	1
	125785	359	2	C -> U	UCG -> UUG	S -> L	18	Substitution	0.889
	125806	338	2	C -> U	UCU -> UUU	S -> F	16	Substitution	0.875
	125848	296	2	C -> U	GCA -> GUA	A -> V	14	Substitution	0.929
	125971	173	2	C -> U	UCA -> UUA	S -> L	31	Substitution	1
	126049	95	2	C -> U	UCA -> UUA	S -> L	41	Substitution	1
	126073	71	2	C -> U	UCA -> UUA	S -> L	44	Substitution	1
	126083	61	1	C -> U	CCA -> UCA	P -> S	43	Substitution	1
	126128	16	1	C -> U	CAU -> UAU	H -> Y	31	Substitution	0.968
	126142	2	2	C -> U	ACG -> AUG	T -> M	32	Substitution	0.906
trnA-UGC	138640	\	\	C -> U	\	\	12	Intron edits	0.75
rps7	144950	69	3	C -> U	GUC -> GUU	\	12	Silent	1
	145240	359	2	C -> U	CCA -> CUA	P -> L	6	Substitution	0.667
	145252	371	2	C -> U	UCA -> UUA	S -> L	8	Substitution	1

## Sheet: I.hypsophila_GHC
Name	Editing position in genome	CDS Position	Editing position in codon	Change	Codon Change	Amino Acid Change	Coverage	Protein Effect	Variant Frequency
rps3	3406	574	1	C -> U	CGG -> UGG	R -> W	25	Substitution	0.88
rpl16	3965	\	\	C -> U	\	\	15	Intron edits	0.6
rps8	6097	252	3	C -> U	CCC -> CCU	\	5	Silent	0.4
	6233	388	1	C -> U	CGU -> UGU	R -> C	8	Substitution	0.875
rpl36	6717	2	2	C -> U	ACG -> AUG	T -> M	5	Substitution	0.6
	6755	40	1	C -> U	CGU -> UGU	R -> C	7	Substitution	0.714
rpoA	8341	957	3	C -> U	AUC -> AUU	\	16	Silent	0.438
petD	8705	481	1	C -> U	\	\	27	stop creation	0.778
	8716	470	2	C -> U	UCA -> UUA	S -> L	30	Substitution	0.733
	8785	401	2	C -> U	CCA -> CUA	P -> L	61	Substitution	0.869
	8845	341	2	C -> U	CCA -> CUA	P -> L	62	Substitution	0.968
	8860	326	2	C -> U	UCG -> UUG	S -> L	64	Substitution	0.938
	8863	323	2	C -> U	UCA -> UUA	S -> L	61	Substitution	0.967
	9016	170	2	C -> U	CCA -> CUA	P -> L	54	Substitution	0.963
	9025	161	2	C -> U	UCA -> UUA	S -> L	59	Substitution	0.966
	9045	141	3	C -> U	ACC -> ACU	\	46	Silent	0.543
	9539	\	\	C -> U	\	\	18	Intron edits	0.889
	9680	\	\	C -> U	\	\	15	Intron edits	0.267
	9868	2	2	C -> U	ACG -> AUG	T -> M	21	Substitution	0.952
petB	10068	646	1	C -> U	\	\	34	stop creation	0.912
	10103	611	2	C -> U	CCA -> CUA	P -> L	44	Substitution	0.977
	10115	599	2	C -> U	CCG -> CUG	P -> L	46	Substitution	1
	10121	593	2	C -> U	UCU -> UUU	S -> F	52	Substitution	1
	10180	534	3	C -> U	UCC -> UCU	\	80	Silent	0.938
	10430	284	2	C -> U	CCA -> CUA	P -> L	59	Substitution	1
	10472	242	2	C -> U	UCA -> UUA	S -> L	59	Substitution	0.983
	10545	169	1	C -> U	CAC -> UAC	H -> Y	52	Substitution	0.962
	10619	95	2	C -> U	ACA -> AUA	T -> I	47	Substitution	0.957
	10716	\	\	C -> U	\	\	15	Intron edits	0.467
	10763	\	\	C -> U	\	\	18	Intron edits	0.722
	11020	\	\	C -> U	\	\	30	Intron edits	0.767
	11074	\	\	C -> U	\	\	34	Intron edits	0.912
	11267	\	\	C -> U	\	\	18	Intron edits	0.667
	11421	2	2	C -> U	ACG -> AUG	T -> M	38	Substitution	0.895
psbH	11626	197	2	C -> U	UCA -> UUA	S -> L	137	Substitution	0.993
	11633	190	1	C -> U	CCC -> UCC	P -> S	139	Substitution	0.993
	11662	161	2	C -> U	CCA -> CUA	P -> L	116	Substitution	0.966
	11665	158	2	C -> U	UCU -> UUU	S -> F	113	Substitution	0.965
	11755	68	2	C -> U	UCA -> UUA	S -> L	83	Substitution	1
	11758	65	2	C -> U	UCA -> UUA	S -> L	81	Substitution	0.938
psbN	11948	37	1	C -> U	CGU -> UGU	R -> C	680	Substitution	0.766
	11952	41	2	C -> U	UCA -> UUA	S -> L	693	Substitution	0.792
	11972	61	1	C -> U	CAC -> UAC	H -> Y	740	Substitution	0.711
	11979	68	2	C -> U	UCG -> UUG	S -> L	745	Substitution	0.933
	12045	\	\	C -> U	\	\	912	Intergenic	0.751
psbB	12604	1289	2	C -> U	UCU -> UUU	S -> F	165	Substitution	0.97
	12744	1149	3	C -> U	UUC -> UUU	\	147	Silent	0.388
	13247	646	1	U -> C	UAC -> CAC	Y -> H	197	Substitution	0.898
	13837	56	2	C -> U	UCA -> UUA	S -> L	126	Substitution	0.952
	13855	38	2	C -> U	UCA -> UUA	S -> L	122	Substitution	0.959
	13914	\	\	C -> U	\	\	91	Intron edits	0.945
	13916	\	\	C -> U	\	\	91	Intron edits	0.824
clpP	16875	566	2	C -> U	ACU -> AUU	T -> I	25	Substitution	0.88
	16881	572	2	C -> U	CCU -> CUU	P -> L	24	Substitution	0.875
rpl33	19270	57	3	C -> U	GUC -> GUU	\	7	Silent	0.286
	19289	38	2	C -> U	UCA -> UUA	S -> L	6	Substitution	0.5
psaJ	19588	127	1	C -> U	\	\	37	stop creation	1
	19617	98	2	C -> U	UCC -> UUC	S -> F	37	Substitution	0.892
	19635	80	2	C -> U	ACA -> AUA	T -> I	39	Substitution	0.821
	19638	77	2	C -> U	UCG -> UUG	S -> L	38	Substitution	1
	19650	65	2	C -> U	UCA -> UUA	S -> L	40	Substitution	0.85
psbE	23051	85	1	C -> U	CCC -> UCC	P -> S	41	Substitution	1
	23073	107	2	C -> U	UCA -> UUA	S -> L	46	Substitution	0.978
psbF	23307	80	2	C -> U	UCC -> UUC	S -> F	37	Substitution	0.838
	23310	83	2	C -> U	CCA -> CUA	P -> L	37	Substitution	1
	23328	101	2	C -> U	ACG -> AUG	T -> M	30	Substitution	1
psbL	23382	2	2	C -> U	ACG -> AUG	T -> M	28	Substitution	1
	23418	38	2	C -> U	UCA -> UUA	S -> L	25	Substitution	1
	23472	92	2	C -> U	CCA -> CUA	P -> L	43	Substitution	1
	23477	97	1	C -> U	CCC -> UCC	P -> S	42	Substitution	0.881
	23483	103	1	C -> U	CAC -> UAC	H -> Y	39	Substitution	1
	23490	110	2	C -> U	UCU -> UUU	S -> F	38	Substitution	1
	23551	\	\	C -> U	\	\	40	Intron edits	1
	23557	\	\	C -> U	\	\	38	Intron edits	0.921
psbJ	23669	59	2	C -> U	CCU -> CUU	P -> L	33	Substitution	0.939
	23681	71	2	C -> U	CCA -> CUA	P -> L	30	Substitution	1
	23693	83	2	C -> U	UCU -> UUU	S -> F	28	Substitution	0.964
	23698	88	1	C -> U	CAU -> UAU	H -> Y	28	Substitution	0.964
	23704	94	1	C -> U	CCA -> UCA	P -> S	28	Substitution	0.964
	23709	99	3	C -> U	UAC -> UAU	\	28	Silent	0.571
	23712	102	3	C -> U	UCC -> UCU	\	28	Silent	0.929
	23729	119	2	C -> U	CCG -> CUG	P -> L	23	Substitution	0.957
petA	25897	178	1	U -> C	UAC -> CAC	Y -> H	11	Substitution	1
cemA	27815	2	2	C -> U	ACG -> AUG	T -> M	6	Substitution	0.833
ycf4	27940	571	1	C -> U	\	\	9	stop creation	0.667
	27987	524	2	C -> U	UCG -> UUG	S -> L	12	Substitution	0.917
	28027	484	1	C -> U	CAC -> UAC	H -> Y	13	Substitution	0.846
	28074	437	2	C -> U	ACG -> AUG	T -> M	15	Substitution	0.867
	28078	433	1	C -> U	CAC -> UAC	H -> Y	15	Substitution	0.733
	28080	431	2	C -> U	CCC -> CUC	P -> L	15	Substitution	0.867
	28284	227	2	C -> U	CCG -> CUG	P -> L	5	Substitution	1
	28300	211	1	C -> U	CAC -> UAC	H -> Y	6	Substitution	1
	28435	76	1	C -> U	CGC -> UGC	R -> C	11	Substitution	0.818
	28441	70	1	C -> U	CGG -> UGG	R -> W	10	Substitution	0.8
	28496	15	3	C -> U	UCC -> UCU	\	10	Silent	0.6
	28509	2	2	C -> U	ACG -> AUG	T -> M	10	Substitution	0.6
	28554	\	\	C -> U	\	\	5	Intergenic	0.8
psaI	29022	20	2	C -> U	UCA -> UUA	S -> L	11	Substitution	1
	29040	2	2	C -> U	ACG -> AUG	T -> M	8	Substitution	0.5
rbcL	31095	1330	1	C -> U	GUU -> AUU	V -> I	184	Substitution	0.554
atpB	33285	13	1	C -> U	CCU -> UCU	P -> S	1679	Substitution	0.36
	33402	130	1	C -> U	CCU -> UCU	P -> S	1194	Substitution	0.98
	33406	134	2	C -> U	UCA -> UUA	S -> L	1253	Substitution	0.961
atpE	35115	356	2	C -> U	UCC -> UUC	S -> F	567	Substitution	0.767
ndhC	37173	12	3	C -> U	AUC -> AUU	\	7	Silent	0.429
	37237	76	1	C -> U	CCA -> UCA	P -> S	13	Substitution	0.538
ndhK	37653	139	1	C -> U	CCG -> UCG	P -> S	16	Substitution	1
	37659	145	1	C -> U	CGG -> UGG	R -> W	17	Substitution	0.941
	37690	176	2	C -> U	CCC -> CUC	P -> L	12	Substitution	0.917
	37720	206	2	C -> U	UCC -> UUC	S -> F	11	Substitution	1
	37725	211	1	C -> U	CCG -> UCG	P -> S	11	Substitution	0.909
	37750	236	2	C -> U	UCC -> UUC	S -> F	13	Substitution	0.923
	37921	407	2	C -> U	UCC -> UUC	S -> F	16	Substitution	0.688
	38107	593	2	C -> U	UCA -> UUA	S -> L	17	Substitution	0.824
ndhJ	38442	86	2	C -> U	UCA -> UUA	S -> L	18	Substitution	0.611
	38484	128	2	C -> U	CCA -> CUA	P -> L	24	Substitution	0.375
	38499	143	2	C -> U	UCC -> UUC	S -> F	24	Substitution	0.458
	38508	152	2	C -> U	CCU -> CUU	P -> L	29	Substitution	0.414
	38568	212	2	C -> U	CCA -> CUA	P -> L	28	Substitution	0.964
	38613	257	2	C -> U	ACA -> AUA	T -> I	17	Substitution	0.588
	38622	266	2	C -> U	UCU -> UUU	S -> F	19	Substitution	0.316
	38666	310	1	C -> U	CGG -> UGG	R -> W	14	Substitution	0.786
	38720	364	1	C -> U	CAU -> UAU	H -> Y	8	Substitution	0.75
	38765	409	1	C -> U	CGG -> UGG	R -> W	5	Substitution	1
trnF-GAA	39664	\	\	C -> U	\	\	9	Intergenic	0.667
rps4	41281	2	2	C -> U	ACG -> AUG	T -> M	41	Substitution	0.854
	41341	62	2	C -> U	CCA -> CUA	P -> L	40	Substitution	0.85
	41530	251	2	C -> U	UCA -> UUA	S -> L	61	Substitution	0.836
	41568	289	1	C -> U	CUU -> UUU	L -> F	66	Substitution	0.848
	41773	494	2	C -> U	UCG -> UUG	S -> L	28	Substitution	0.929
	41871	592	1	C -> U	CAU -> UAU	H -> Y	25	Substitution	0.76
ycf3	43903	224	2	C -> U	CCG -> CUG	P -> L	30	Substitution	0.867
	44206	\	\	C -> U	\	\	23	Intron edits	0.87
	44241	\	\	C -> U	\	\	15	Intron edits	0.933
	44283	\	\	C -> U	\	\	12	Intron edits	0.75
psaB	48026	2	2	C -> U	ACG -> AUG	T -> M	65	Substitution	0.538
	48443	419	2	C -> U	CCC -> CUC	P -> L	39	Substitution	1
	48470	446	2	C -> U	UCU -> UUU	S -> F	33	Substitution	0.697
psbZ	51429	139	1	C -> U	CGG -> UGG	R -> W	116	Substitution	0.853
	51431	137	2	C -> U	CCA -> CUA	P -> L	118	Substitution	0.534
	51488	80	2	C -> U	CCU -> CUU	P -> L	127	Substitution	0.756
	51512	56	2	C -> U	CCA -> CUA	P -> L	120	Substitution	0.858
	51568	\	\	C -> U	\	\	99	Intergenic	0.293
psbD	54584	\	\	C -> U	\	\	45	Intergenic	0.911
matK	63436	\	\	C -> U	\	\	5	Intergenic	0.6
chlB	65597	207	3	C -> U	UCC -> UCU	\	12	Silent	0.333
psbK	66593	121	1	C -> U	CUU -> UUU	L -> F	428	Substitution	0.984
psbI	67080	36	3	C -> U	GUC -> GUU	\	1203	Silent	0.262
psaM	67564	53	2	C -> U	ACA -> AUA	T -> I	15453	Substitution	0.749
atpF	70996	518	2	C -> U	UCG -> UUG	S -> L	26	Substitution	0.885
atpH	72812	\	\	C -> U	\	\	88	Intergenic	0.659
atpI	74165	190	1	U -> C	\	\	49	Stop removals	0.98
	74353	2	2	C -> U	ACG -> AUG	T -> M	30	Substitution	0.9
ndhB	75496	\	\	C -> U	\	\	6	Intron edits	1
	75502	\	\	C -> U	\	\	6	Intron edits	1
	75517	\	\	C -> U	\	\	5	Intron edits	0.4
rpoC2	75827	4091	2	C -> U	CCU -> CUU	P -> L	8	Substitution	0.375
	75858	4060	1	C -> U	CGG -> UGG	R -> W	7	Substitution	0.571
petN	86949	2	2	C -> U	ACG -> AUG	T -> M	18	Substitution	0.389
	87005	58	1	C -> U	CCA -> UCA	P -> S	12	Substitution	0.917
	87009	62	2	C -> U	CCU -> CUU	P -> L	12	Substitution	0.333
	87017	70	1	C -> U	CGG -> UGG	R -> W	12	Substitution	0.667
	87033	86	2	C -> U	CCG -> CUG	P -> L	6	Substitution	0.667
ycf66	87387	227	2	C -> U	UCU -> UUU	S -> F	6	Substitution	1
psbM	88384	74	2	C -> U	CCU -> CUU	P -> L	21	Substitution	0.762
	88390	68	2	C -> U	CCU -> CUU	P -> L	20	Substitution	0.75
	88393	65	2	C -> U	UCA -> UUA	S -> L	20	Substitution	0.75
ndhB	89894	1064	2	C -> U	UCA -> UUA	S -> L	5	Substitution	1
rps7	92154	314	2	C -> U	UCG -> UUG	S -> L	8	Substitution	0.75
	93669	\	\	C -> U	\	\	5	Intergenic	1
trnN-GUU	104629	\	\	U -> C	\	\	8	Intergenic	1
ycf1	109874	4383	3	C -> U	UAC -> UAU	\	7	Silent	0.857
	109939	4448	2	C -> U	UCU -> UUU	S -> F	10	Substitution	1
	110026	4535	2	C -> U	UCA -> UUA	S -> L	5	Substitution	1
ndhA	112485	428	2	U -> C	CUU -> CCU	L -> P	8	Substitution	1
	112494	437	2	C -> U	CCC -> CUC	P -> L	8	Substitution	1
	112498	441	3	C -> U	CUC -> CUU	\	8	Silent	0.875
	113478	647	2	C -> U	UCC -> UUC	S -> F	11	Substitution	0.455
	113495	664	1	C -> U	CCU -> UCU	P -> S	11	Substitution	0.455
	113502	671	2	C -> U	CCG -> CUG	P -> L	11	Substitution	1
ndhI	114729	\	\	C -> U	\	\	271	Intron edits	0.624
ndhG	114812	53	2	C -> U	UCA -> UUA	S -> L	355	Substitution	0.625
	114833	74	2	C -> U	CCA -> CUA	P -> L	385	Substitution	0.509
	114845	86	2	C -> U	UCG -> UUG	S -> L	374	Substitution	0.746
	114872	113	2	C -> U	CCU -> CUU	P -> L	370	Substitution	0.746
	114878	119	2	C -> U	UCA -> UUA	S -> L	395	Substitution	0.689
	114884	125	2	C -> U	UCA -> UUA	S -> L	399	Substitution	0.694
	114905	146	2	C -> U	CCU -> CUU	P -> L	402	Substitution	0.425
	114908	149	2	C -> U	CCA -> CUA	P -> L	410	Substitution	0.768
	114919	160	1	C -> U	CUG -> UUG	\	421	Silent	0.52
	114953	194	2	C -> U	UCG -> UUG	S -> L	405	Substitution	0.583
	114958	199	1	C -> U	CAU -> UAU	H -> Y	382	Substitution	0.673
	114980	221	2	C -> U	UCA -> UUA	S -> L	388	Substitution	0.698
	114989	230	2	C -> U	UCU -> UUU	S -> F	371	Substitution	0.566
	114998	239	2	C -> U	ACG -> AUG	T -> M	360	Substitution	0.883
	115001	242	2	C -> U	UCA -> UUA	S -> L	341	Substitution	0.736
	115094	335	2	C -> U	CCG -> CUG	P -> L	292	Substitution	0.791
	115217	458	2	C -> U	UCU -> UUU	S -> F	276	Substitution	0.67
ndhE	115464	22	1	C -> U	CCA -> UCA	P -> S	232	Substitution	0.935
	115496	54	3	C -> U	UAC -> UAU	\	199	Silent	0.487
	115531	89	2	C -> U	CCU -> CUU	P -> L	230	Substitution	0.913
	115546	104	2	C -> U	UCA -> UUA	S -> L	220	Substitution	0.764
psaC	116155	45	3	C -> U	ACC -> ACU	\	138	Silent	0.362
	116175	65	2	U -> C	CUC -> CCC	L -> P	133	Substitution	0.85
	116187	77	2	C -> U	UCA -> UUA	S -> L	147	Substitution	0.816
	116193	83	2	C -> U	ACG -> AUG	T -> M	151	Substitution	0.921
	116231	121	1	C -> U	CCU -> UCU	P -> S	166	Substitution	0.789
	116340	230	2	C -> U	ACG -> AUG	T -> M	99	Substitution	0.899
	116432	\	\	C -> U	\	\	43	Intergenic	0.605
	116438	\	\	C -> U	\	\	37	Intergenic	0.432
	116510	\	\	C -> U	\	\	21	Intergenic	0.619
ndhD	116512	2	2	C -> U	ACG -> AUG	T -> M	20	Substitution	0.35
	116545	35	2	C -> U	CCU -> CUU	P -> L	19	Substitution	0.947
	116557	47	2	C -> U	UCC -> UUC	S -> F	16	Substitution	0.5
	116566	56	2	C -> U	UCA -> UUA	S -> L	14	Substitution	0.571
	116569	59	2	C -> U	UCA -> UUA	S -> L	14	Substitution	0.571
	116620	110	2	C -> U	UCA -> UUA	S -> L	24	Substitution	0.667
	116697	187	1	U -> C	\	\	23	Stop removals	0.522
	116782	272	2	C -> U	UCA -> UUA	S -> L	15	Substitution	0.8
	116785	275	2	C -> U	UCG -> UUG	S -> L	14	Substitution	0.786
	116795	285	3	C -> U	UUC -> UUU	\	16	Silent	0.25
	116815	305	2	C -> U	UCA -> UUA	S -> L	17	Substitution	0.471
	116853	343	1	C -> U	CAU -> UAU	H -> Y	13	Substitution	0.769
	116860	350	2	C -> U	UCG -> UUG	S -> L	16	Substitution	0.5
	116893	383	2	C -> U	UCA -> UUA	S -> L	22	Substitution	0.909
	116896	386	2	C -> U	UCC -> UUC	S -> F	22	Substitution	0.455
	116901	391	1	C -> U	CCU -> UCU	P -> S	24	Substitution	0.708
	116911	401	2	C -> U	ACU -> AUU	T -> I	24	Substitution	0.292
	116914	404	2	C -> U	UCA -> UUA	S -> L	24	Substitution	0.333
	116920	410	2	C -> U	UCU -> UUU	S -> F	24	Substitution	0.417
	116938	428	2	C -> U	CCG -> CUG	P -> L	22	Substitution	0.318
	116955	445	1	C -> U	CAC -> UAC	H -> Y	23	Substitution	0.652
	116962	452	2	C -> U	CCU -> CUU	P -> L	28	Substitution	0.536
	117046	536	2	C -> U	CCA -> CUA	P -> L	26	Substitution	0.923
	117100	590	2	C -> U	UCU -> UUU	S -> F	26	Substitution	0.808
	117256	746	2	C -> U	CCA -> CUA	P -> L	20	Substitution	0.75
	117292	782	2	C -> U	CCA -> CUA	P -> L	20	Substitution	0.65
	117654	1144	1	C -> U	CCA -> UCA	P -> S	14	Substitution	0.571
	117712	1202	2	C -> U	UCU -> UUU	S -> F	20	Substitution	0.75
	117808	1298	2	C -> U	UCG -> UUG	S -> L	19	Substitution	0.684
	117813	1303	1	C -> U	CCC -> UCC	P -> S	20	Substitution	0.55
	117897	1387	1	C -> U	CUC -> UUC	L -> F	19	Substitution	0.632
	117909	1399	1	C -> U	CGC -> UGC	R -> C	19	Substitution	0.316
	118005	1495	1	C -> U	CGG -> UGG	R -> W	5	Substitution	0.8
ccsA	118203	934	1	C -> U	CAU -> UAU	H -> Y	17	Substitution	0.882
	118223	914	2	C -> U	UCA -> UUA	S -> L	20	Substitution	0.9
	118226	911	2	C -> U	CCC -> CUC	P -> L	23	Substitution	0.913
	118245	892	1	C -> U	CGU -> UGU	R -> C	28	Substitution	0.929
	118251	886	1	C -> U	CGG -> UGG	R -> W	31	Substitution	0.871
	118253	884	2	C -> U	ACU -> AUU	T -> I	31	Substitution	0.839
	118259	878	2	C -> U	UCC -> UUC	S -> F	31	Substitution	0.903
	118268	869	2	C -> U	UCG -> UUG	S -> L	32	Substitution	0.813
	118277	860	2	C -> U	GCA -> GUA	A -> V	34	Substitution	0.912
	118287	850	1	C -> U	CCA -> UCA	P -> S	38	Substitution	0.921
	118355	782	2	C -> U	UCA -> UUA	S -> L	35	Substitution	0.971
	118451	686	2	C -> U	UCU -> UUU	S -> F	40	Substitution	0.85
	118463	674	2	C -> U	ACU -> AUU	T -> I	42	Substitution	0.571
	118487	650	2	C -> U	UCA -> UUA	S -> L	38	Substitution	0.5
	118494	643	1	U -> C	\	\	39	Stop removals	0.821
	118658	479	2	C -> U	UCG -> UUG	S -> L	19	Substitution	0.737
	118661	476	2	C -> U	CCU -> CUU	P -> L	20	Substitution	0.75
	118686	451	1	C -> U	CGU -> UGU	R -> C	18	Substitution	0.944
	118688	449	2	C -> U	UCA -> UUA	S -> L	22	Substitution	0.955
	118701	436	1	C -> U	CAC -> UAC	H -> Y	22	Substitution	0.955
	118805	332	2	C -> U	UCU -> UUU	S -> F	57	Substitution	0.877
	118890	247	1	C -> U	CGU -> UGU	R -> C	48	Substitution	0.938
	118899	238	1	C -> U	CGG -> UGG	R -> W	51	Substitution	0.804
	118904	233	2	C -> U	CCU -> CUU	P -> L	48	Substitution	0.688
	118914	223	1	C -> U	CCU -> UCU	P -> S	44	Substitution	0.773
	118925	212	2	C -> U	UCA -> UUA	S -> L	41	Substitution	0.976
	118940	197	2	C -> U	UCA -> UUA	S -> L	35	Substitution	0.657
	118950	187	1	C -> U	CCC -> UCC	P -> S	34	Substitution	0.765
	118967	170	2	C -> U	UCA -> UUA	S -> L	35	Substitution	0.543
	119066	71	2	C -> U	CCC -> CUC	P -> L	16	Substitution	0.5
	119094	43	1	C -> U	CUC -> UUC	L -> F	21	Substitution	1
	119097	40	1	C -> U	CCU -> UCU	P -> S	18	Substitution	0.944
rpl32	120060	116	2	C -> U	UCA -> UUA	S -> L	52	Substitution	1
	120079	97	1	C -> U	CCU -> UCU	P -> S	66	Substitution	1
rpl21	120355	332	2	C -> U	CCA -> CUA	P -> L	26	Substitution	0.923
	120413	274	1	U -> C	\	\	29	Stop removals	0.793
	120440	247	1	C -> U	CAU -> UAU	H -> Y	40	Substitution	0.75
ndhF	122317	1211	2	C -> U	CCU -> CUU	P -> L	6	Substitution	1
	122346	1240	1	C -> U	CGG -> UGG	R -> W	8	Substitution	1
chlL	125749	806	2	C -> U	UCA -> UUA	S -> L	7	Substitution	1
	125845	710	2	C -> U	UCA -> UUA	S -> L	17	Substitution	1
	126034	521	2	C -> U	CCG -> CUG	P -> L	15	Substitution	0.8
trnA-UGC	139442	\	\	C -> U	\	\	15	Intron edits	0.4
rps7	145780	69	3	C -> U	GUC -> GUU	\	10	Silent	1
	146025	314	2	C -> U	UCG -> UUG	S -> L	8	Substitution	0.875
	146070	359	2	C -> U	CCA -> CUA	P -> L	7	Substitution	1
	146082	371	2	C -> U	UCA -> UUA	S -> L	7	Substitution	1

## Sheet: I.taiwanensis
Name	Editing position in genome	CDS Position	Editing position in codon	Change	Codon Change	Amino Acid Change	Coverage	Protein Effect	Variant Frequency
rpl2	688	61	1	C -> U	CUU -> UUU	L -> F	5	Substitution	1
	1391	\	\	C -> U	\	\	6	Intron edits	0.333
	1790	521	2	C -> U	UCA -> UUA	S -> L	7	Substitution	1
	2075	806	2	C -> U	UCA -> UUA	S -> L	6	Substitution	0.833
rps3	2902	45	3	C -> U	ACC -> ACU	\	7	Silent	0.714
	3143	286	1	U -> C	\	\	7	Stop removals	1
	3297	440	2	C -> U	ACG -> AUG	T -> M	7	Substitution	1
rpl16	3740	\	\	C -> U	\	\	8	Intron edits	0.5
	3843	\	\	C -> U	\	\	25	Intron edits	0.28
	3986	\	\	C -> U	\	\	6	Intron edits	0.833
	3986	\	\	C -> U	\	\	31	Intron edits	1
	5126	\	\	C -> U	\	\	8	Intergenic	1
rpl14	5191	64	1	U -> C	\	\	15	Stop removals	0.733
	5237	110	2	C -> U	GCA -> GUA	A -> V	17	Substitution	0.588
	5240	113	2	C -> U	ACU -> AUU	T -> I	17	Substitution	0.471
	5279	152	2	C -> U	CCC -> CUC	P -> L	12	Substitution	0.5
	5306	179	2	C -> U	GCA -> GUA	A -> V	15	Substitution	0.733
rps8	5858	2	2	C -> U	ACG -> AUG	T -> M	13	Substitution	1
	5972	116	2	C -> U	CCU -> CUU	P -> L	19	Substitution	1
	5987	131	2	C -> U	UCU -> UUU	S -> F	19	Substitution	1
	6108	252	3	C -> U	CCC -> CCU	\	13	Silent	0.385
rpl36	6766	40	1	C -> U	CGU -> UGU	R -> C	7	Substitution	0.857
rps11	6979	11	2	C -> U	ACG -> AUG	T -> M	7	Substitution	0.857
	7340	372	3	U -> C	CAU -> CAC	\	6	Silent	0.333
rpoA	7483	88	1	C -> U	CAU -> UAU	H -> Y	7	Substitution	0.571
	7556	161	2	C -> U	UCA -> UUA	S -> L	5	Substitution	0.8
petD	8716	481	1	C -> U	\	\	21	stop creation	0.905
	8727	470	2	C -> U	UCA -> UUA	S -> L	25	Substitution	0.96
	8796	401	2	C -> U	CCA -> CUA	P -> L	51	Substitution	1
	8871	326	2	C -> U	UCG -> UUG	S -> L	114	Substitution	0.974
	8874	323	2	C -> U	UCA -> UUA	S -> L	112	Substitution	0.982
	9027	170	2	C -> U	CCA -> CUA	P -> L	7	Substitution	1
	9027	170	2	C -> U	CCA -> CUA	P -> L	144	Substitution	0.938
	9036	161	2	C -> U	UCA -> UUA	S -> L	7	Substitution	1
	9036	161	2	C -> U	UCA -> UUA	S -> L	144	Substitution	0.896
	9056	141	3	C -> U	ACC -> ACU	\	121	Silent	0.289
	9544	\	\	C -> U	\	\	5	Intron edits	1
	9544	\	\	C -> U	\	\	16	Intron edits	0.938
petB	10073	646	1	C -> U	\	\	64	stop creation	0.969
	10108	611	2	C -> U	CCA -> CUA	P -> L	73	Substitution	0.973
	10120	599	2	C -> U	CCG -> CUG	P -> L	75	Substitution	0.987
	10126	593	2	C -> U	UCU -> UUU	S -> F	77	Substitution	0.987
	10185	534	3	C -> U	UCC -> UCU	\	85	Silent	0.871
	10435	284	2	C -> U	CCA -> CUA	P -> L	109	Substitution	0.991
	10477	242	2	C -> U	UCA -> UUA	S -> L	90	Substitution	1
	10550	169	1	C -> U	CAC -> UAC	H -> Y	92	Substitution	1
	10624	95	2	C -> U	ACA -> AUA	T -> I	87	Substitution	0.989
	10768	\	\	C -> U	\	\	12	Intron edits	0.833
	10768	\	\	C -> U	\	\	37	Intron edits	0.973
	11035	\	\	C -> U	\	\	87	Intron edits	0.954
	11089	\	\	C -> U	\	\	91	Intron edits	1
	11282	\	\	C -> U	\	\	72	Intron edits	0.833
	11436	2	2	C -> U	ACG -> AUG	T -> M	7	Substitution	1
	11436	2	2	C -> U	ACG -> AUG	T -> M	95	Substitution	0.979
	11470	\	\	C -> U	\	\	9	Intergenic	0.667
psbH	11641	197	2	C -> U	UCA -> UUA	S -> L	35	Substitution	0.914
	11641	197	2	C -> U	UCA -> UUA	S -> L	164	Substitution	0.963
	11648	190	1	C -> U	CCC -> UCC	P -> S	36	Substitution	1
	11648	190	1	C -> U	CCC -> UCC	P -> S	165	Substitution	0.994
	11677	161	2	C -> U	CCA -> CUA	P -> L	34	Substitution	0.676
	11677	161	2	C -> U	CCA -> CUA	P -> L	165	Substitution	0.958
	11680	158	2	C -> U	UCU -> UUU	S -> F	36	Substitution	0.694
	11680	158	2	C -> U	UCU -> UUU	S -> F	172	Substitution	0.959
	11770	68	2	C -> U	UCA -> UUA	S -> L	30	Substitution	1
	11770	68	2	C -> U	UCA -> UUA	S -> L	116	Substitution	0.983
	11773	65	2	C -> U	UCA -> UUA	S -> L	30	Substitution	1
	11773	65	2	C -> U	UCA -> UUA	S -> L	116	Substitution	0.983
	11836	2	2	C -> U	ACG -> AUG	T -> M	18	Substitution	0.889
	11836	2	2	C -> U	ACG -> AUG	T -> M	120	Substitution	0.75
psbN	11963	37	1	C -> U	CGU -> UGU	R -> C	66	Substitution	0.955
	11967	41	2	C -> U	UCA -> UUA	S -> L	68	Substitution	0.853
	11987	61	1	C -> U	CAC -> UAC	H -> Y	77	Substitution	0.831
	11994	68	2	C -> U	UCG -> UUG	S -> L	83	Substitution	0.916
	12060	\	\	C -> U	\	\	64	Intergenic	0.563
psbT	12221	23	2	C -> U	UCC -> UUC	S -> F	336	Substitution	0.33
	12228	16	1	C -> U	CAU -> UAU	H -> Y	328	Substitution	0.317
	12242	2	2	C -> U	ACG -> AUG	T -> M	317	Substitution	0.347
psbB	12516	1392	3	C -> U	UUC -> UUU	\	14	Silent	0.286
	12619	1289	2	C -> U	UCU -> UUU	S -> F	9	Substitution	0.667
	12619	1289	2	C -> U	UCU -> UUU	S -> F	146	Substitution	0.918
	13262	646	1	U -> C	UAC -> CAC	Y -> H	11	Substitution	1
	13262	646	1	U -> C	UAC -> CAC	Y -> H	202	Substitution	0.985
	13852	56	2	C -> U	UCA -> UUA	S -> L	9	Substitution	1
	13852	56	2	C -> U	UCA -> UUA	S -> L	129	Substitution	0.961
	13870	38	2	C -> U	UCA -> UUA	S -> L	12	Substitution	1
	13870	38	2	C -> U	UCA -> UUA	S -> L	165	Substitution	0.97
	13929	\	\	C -> U	\	\	8	Intergenic	1
	13929	\	\	C -> U	\	\	198	Intergenic	0.965
	13931	\	\	C -> U	\	\	8	Intergenic	1
	13931	\	\	C -> U	\	\	196	Intergenic	0.954
clpP	15439	\	\	C -> U	\	\	6	Intron edits	0.667
	15492	\	\	C -> U	\	\	11	Intron edits	0.545
	16905	566	2	C -> U	ACU -> AUU	T -> I	12	Substitution	1
	16905	566	2	C -> U	ACU -> AUU	T -> I	33	Substitution	0.879
	16911	572	2	C -> U	CCU -> CUU	P -> L	12	Substitution	1
	16911	572	2	C -> U	CCU -> CUU	P -> L	33	Substitution	0.939
rps12	18192	\	\	C -> U	\	\	15	Intron edits	0.333
	18301	\	\	C -> U	\	\	7	Intron edits	0.429
rpl20	18341	2	2	C -> U	ACG -> AUG	T -> M	7	Substitution	0.429
	18363	24	3	C -> U	UAC -> UAU	\	11	Silent	0.818
	18475	136	1	C -> U	CCC -> UCC	P -> S	19	Substitution	1
	18575	236	2	C -> U	UCU -> UUU	S -> F	16	Substitution	1
	18587	248	2	C -> U	UCA -> UUA	S -> L	16	Substitution	1
	18623	284	2	U -> C	CUC -> CCC	L -> P	12	Substitution	0.333
rpl33	19299	57	3	C -> U	GUC -> GUU	\	19	Silent	0.947
	19318	38	2	C -> U	UCA -> UUA	S -> L	19	Substitution	0.947
	19364	\	\	C -> U	\	\	21	Intergenic	0.714
psaJ	19629	127	1	C -> U	\	\	25	stop creation	0.96
	19658	98	2	C -> U	UCC -> UUC	S -> F	18	Substitution	0.944
	19676	80	2	C -> U	ACA -> AUA	T -> I	18	Substitution	0.778
	19679	77	2	C -> U	UCG -> UUG	S -> L	17	Substitution	1
	19691	65	2	C -> U	UCA -> UUA	S -> L	19	Substitution	0.789
	19694	62	2	C -> U	UCU -> UUU	S -> F	21	Substitution	0.81
petG	20913	88	1	U -> C	\	\	6	Stop removals	0.667
	20921	80	2	C -> U	UCA -> UUA	S -> L	6	Substitution	0.833
	20948	53	2	C -> U	UCA -> UUA	S -> L	7	Substitution	0.714
	20954	47	2	C -> U	ACA -> AUA	T -> I	7	Substitution	0.714
	20963	38	2	C -> U	UCG -> UUG	S -> L	7	Substitution	0.714
	20969	32	2	C -> U	UCA -> UUA	S -> L	7	Substitution	0.857
	20974	27	3	C -> U	AUC -> AUU	\	7	Silent	0.857
	20984	17	2	C -> U	CCA -> CUA	P -> L	8	Substitution	0.75
	20999	2	2	C -> U	ACG -> AUG	T -> M	8	Substitution	0.75
psbE	23085	85	1	C -> U	CCC -> UCC	P -> S	79	Substitution	0.975
	23107	107	2	C -> U	UCA -> UUA	S -> L	87	Substitution	0.989
psbF	23341	80	2	C -> U	UCC -> UUC	S -> F	120	Substitution	1
	23344	83	2	C -> U	CCA -> CUA	P -> L	121	Substitution	0.992
	23362	101	2	C -> U	ACG -> AUG	T -> M	120	Substitution	0.967
psbL	23416	2	2	C -> U	ACG -> AUG	T -> M	140	Substitution	0.943
	23452	38	2	C -> U	UCA -> UUA	S -> L	113	Substitution	0.947
	23506	92	2	C -> U	CCA -> CUA	P -> L	134	Substitution	0.978
	23511	97	1	C -> U	CCC -> UCC	P -> S	137	Substitution	0.993
	23517	103	1	C -> U	CAC -> UAC	H -> Y	134	Substitution	0.993
	23524	110	2	C -> U	UCU -> UUU	S -> F	140	Substitution	0.993
	23553	\	\	C -> U	\	\	117	Intergenic	0.316
	23585	\	\	C -> U	\	\	105	Intergenic	0.781
	23591	\	\	C -> U	\	\	112	Intergenic	0.929
psbJ	23703	59	2	C -> U	CCU -> CUU	P -> L	59	Substitution	1
	23715	71	2	C -> U	CCA -> CUA	P -> L	56	Substitution	0.964
	23727	83	2	C -> U	UCU -> UUU	S -> F	57	Substitution	0.965
	23732	88	1	C -> U	CAU -> UAU	H -> Y	56	Substitution	0.964
	23738	94	1	C -> U	CCA -> UCA	P -> S	46	Substitution	0.913
	23743	99	3	C -> U	UAC -> UAU	\	44	Silent	0.614
	23746	102	3	C -> U	UCC -> UCU	\	44	Silent	0.932
	23763	119	2	C -> U	CCG -> CUG	P -> L	37	Substitution	0.919
	24200	\	\	C -> U	\	\	5	Intergenic	0.6
petA	25944	178	1	U -> C	UAC -> CAC	Y -> H	19	Substitution	1
cemA	26416	1448	2	C -> U	UCA -> UUA	S -> L	14	Substitution	1
	26435	1429	1	C -> U	CAU -> UAU	H -> Y	14	Substitution	0.357
	26452	1412	2	C -> U	UCA -> UUA	S -> L	12	Substitution	1
	26480	1384	1	C -> U	CGC -> UGC	R -> C	14	Substitution	0.857
	26573	1291	1	C -> U	CGU -> UGU	R -> C	10	Substitution	1
	26575	1289	2	C -> U	CCA -> CUA	P -> L	10	Substitution	1
	26590	1274	2	C -> U	CCU -> CUU	P -> L	10	Substitution	0.8
	26648	1216	1	C -> U	CCC -> UCC	P -> S	9	Substitution	0.778
	26731	1133	2	C -> U	CCG -> CUG	P -> L	7	Substitution	0.714
	26954	910	1	C -> U	CGG -> UGG	R -> W	6	Substitution	0.833
	27010	854	2	C -> U	UCA -> UUA	S -> L	5	Substitution	0.6
	27118	746	2	C -> U	UCA -> UUA	S -> L	9	Substitution	1
	27277	587	2	C -> U	CCA -> CUA	P -> L	21	Substitution	0.524
	27286	578	2	C -> U	CCG -> CUG	P -> L	21	Substitution	0.857
	27862	2	2	C -> U	ACG -> AUG	T -> M	25	Substitution	0.56
ycf4	27989	571	1	C -> U	\	\	10	stop creation	1
	28036	524	2	C -> U	UCG -> UUG	S -> L	20	Substitution	0.6
	28076	484	1	C -> U	CAC -> UAC	H -> Y	24	Substitution	0.583
	28123	437	2	C -> U	ACG -> AUG	T -> M	27	Substitution	0.63
	28127	433	1	C -> U	CAC -> UAC	H -> Y	25	Substitution	0.48
	28298	262	1	C -> U	CGG -> UGG	R -> W	24	Substitution	0.75
	28300	260	2	C -> U	UCA -> UUA	S -> L	24	Substitution	0.792
	28322	238	1	C -> U	CCC -> UCC	P -> S	15	Substitution	0.8
	28327	233	2	C -> U	UCC -> UUC	S -> F	19	Substitution	0.368
	28333	227	2	C -> U	CCG -> CUG	P -> L	17	Substitution	0.941
	28349	211	1	C -> U	CAC -> UAC	H -> Y	27	Substitution	0.889
	28484	76	1	C -> U	CGC -> UGC	R -> C	43	Substitution	0.977
	28490	70	1	C -> U	CGG -> UGG	R -> W	39	Substitution	0.949
	28558	2	2	C -> U	ACG -> AUG	T -> M	31	Substitution	0.419
	28603	\	\	C -> U	\	\	27	Intergenic	0.852
psaI	29078	20	2	C -> U	UCA -> UUA	S -> L	29	Substitution	0.862
	29096	2	2	C -> U	ACG -> AUG	T -> M	5	Substitution	1
	29096	2	2	C -> U	ACG -> AUG	T -> M	23	Substitution	1
	29430	\	\	C -> U	\	\	5	Intergenic	0.4
	29446	\	\	C -> U	\	\	8	Intergenic	0.75
rbcL	32484	2	2	C -> U	ACG -> AUG	T -> M	79	Substitution	0.747
	33149	\	\	C -> U	\	\	5	Intron edits	0.6
atpB	33342	13	1	C -> U	CCU -> UCU	P -> S	19	Substitution	0.632
	33459	130	1	C -> U	CCU -> UCU	P -> S	32	Substitution	0.969
	33463	134	2	C -> U	UCA -> UUA	S -> L	30	Substitution	1
	34157	828	3	C -> U	UUC -> UUU	\	30	Silent	0.7
atpE	35172	356	2	C -> U	UCC -> UUC	S -> F	17	Substitution	0.882
ndhC	37232	12	3	C -> U	AUC -> AUU	\	16	Silent	0.688
	37296	76	1	C -> U	CCA -> UCA	P -> S	15	Substitution	0.6
ndhK	37712	139	1	C -> U	CCG -> UCG	P -> S	6	Substitution	1
	37712	139	1	C -> U	CCG -> UCG	P -> S	27	Substitution	0.741
	37718	145	1	C -> U	CGG -> UGG	R -> W	5	Substitution	1
	37718	145	1	C -> U	CGG -> UGG	R -> W	23	Substitution	0.87
	37749	176	2	C -> U	CCC -> CUC	P -> L	5	Substitution	1
	37749	176	2	C -> U	CCC -> CUC	P -> L	19	Substitution	0.895
	37779	206	2	C -> U	UCC -> UUC	S -> F	7	Substitution	1
	37779	206	2	C -> U	UCC -> UUC	S -> F	23	Substitution	0.913
	37784	211	1	C -> U	CCG -> UCG	P -> S	5	Substitution	1
	37784	211	1	C -> U	CCG -> UCG	P -> S	25	Substitution	0.88
	37809	236	2	C -> U	UCC -> UUC	S -> F	7	Substitution	1
	37809	236	2	C -> U	UCC -> UUC	S -> F	32	Substitution	0.969
	37980	407	2	C -> U	UCC -> UUC	S -> F	9	Substitution	1
	37980	407	2	C -> U	UCC -> UUC	S -> F	24	Substitution	0.792
	38166	593	2	C -> U	UCA -> UUA	S -> L	20	Substitution	1
	38381	\	\	C -> U	\	\	22	Intergenic	0.318
ndhJ	38422	4	1	U -> C	\	\	21	Stop removals	0.524
	38504	86	2	C -> U	UCA -> UUA	S -> L	23	Substitution	0.348
	38546	128	2	C -> U	CCA -> CUA	P -> L	32	Substitution	0.875
	38561	143	2	C -> U	UCC -> UUC	S -> F	36	Substitution	0.583
	38570	152	2	C -> U	CCU -> CUU	P -> L	36	Substitution	0.306
	38630	212	2	C -> U	CCA -> CUA	P -> L	28	Substitution	0.964
	38675	257	2	C -> U	ACA -> AUA	T -> I	27	Substitution	0.407
	38728	310	1	C -> U	CGG -> UGG	R -> W	31	Substitution	0.935
	38782	364	1	C -> U	CAU -> UAU	H -> Y	5	Substitution	0.6
	38782	364	1	C -> U	CAU -> UAU	H -> Y	36	Substitution	0.722
	38827	409	1	C -> U	CGG -> UGG	R -> W	33	Substitution	0.667
	38854	436	1	C -> U	CAU -> UAU	H -> Y	21	Substitution	0.81
	38879	461	2	C -> U	CCA -> CUA	P -> L	21	Substitution	0.714
	38893	475	1	C -> U	\	\	17	stop creation	0.765
	38918	\	\	C -> U	\	\	15	Intergenic	0.733
rps4	41346	2	2	C -> U	ACG -> AUG	T -> M	25	Substitution	1
	41406	62	2	C -> U	CCA -> CUA	P -> L	31	Substitution	1
	41595	251	2	C -> U	UCA -> UUA	S -> L	49	Substitution	1
	41608	264	3	C -> U	CUC -> CUU	\	51	Silent	0.294
	41619	275	2	C -> U	UCA -> UUA	S -> L	49	Substitution	0.98
	41633	289	1	C -> U	CUU -> UUU	L -> F	52	Substitution	0.962
	41838	494	2	C -> U	UCG -> UUG	S -> L	6	Substitution	1
	41904	560	2	C -> U	UCA -> UUA	S -> L	12	Substitution	1
	41936	592	1	C -> U	CAU -> UAU	H -> Y	12	Substitution	1
ycf3	43124	44	2	C -> U	UCU -> UUU	S -> F	13	Substitution	0.308
	43124	44	2	C -> U	UCU -> UUU	S -> F	49	Substitution	0.918
	43187	107	2	C -> U	UCU -> UUU	S -> F	11	Substitution	0.636
	43187	107	2	C -> U	UCU -> UUU	S -> F	55	Substitution	0.945
	43969	224	2	C -> U	CCG -> CUG	P -> L	56	Substitution	0.946
	44272	\	\	C -> U	\	\	5	Intron edits	1
	44272	\	\	C -> U	\	\	33	Intron edits	0.97
	44307	\	\	C -> U	\	\	6	Intron edits	1
	44307	\	\	C -> U	\	\	28	Intron edits	0.786
psaB	48056	2	2	C -> U	ACG -> AUG	T -> M	11	Substitution	0.818
	48056	2	2	C -> U	ACG -> AUG	T -> M	171	Substitution	0.965
	48473	419	2	C -> U	CCC -> CUC	P -> L	6	Substitution	1
	48473	419	2	C -> U	CCC -> CUC	P -> L	163	Substitution	0.994
	48500	446	2	C -> U	UCU -> UUU	S -> F	7	Substitution	1
	48500	446	2	C -> U	UCU -> UUU	S -> F	155	Substitution	0.955
psbZ	51460	139	1	C -> U	CGG -> UGG	R -> W	111	Substitution	0.937
	51462	137	2	C -> U	CCA -> CUA	P -> L	115	Substitution	0.835
	51519	80	2	C -> U	CCU -> CUU	P -> L	146	Substitution	0.836
	51543	56	2	C -> U	CCA -> CUA	P -> L	140	Substitution	0.964
	51599	\	\	C -> U	\	\	6	Intergenic	0.5
	51599	\	\	C -> U	\	\	123	Intergenic	0.415
psbD	54616	\	\	C -> U	\	\	7	Intergenic	0.857
	54616	\	\	C -> U	\	\	227	Intergenic	0.828
matK	61215	877	1	C -> U	CCU -> UCU	P -> S	6	Substitution	0.333
	63556	\	\	C -> U	\	\	7	Intergenic	0.571
chlB	64742	1097	2	U -> C	GUA -> GCA	V -> A	7	Substitution	0.286
	65477	362	2	C -> U	CCC -> CUC	P -> L	7	Substitution	1
	65477	362	2	C -> U	CCC -> CUC	P -> L	16	Substitution	0.938
psbK	66521	17	2	C -> U	CCA -> CUA	P -> L	14	Substitution	0.5
	66521	17	2	C -> U	CCA -> CUA	P -> L	104	Substitution	0.865
	66563	59	2	C -> U	UCA -> UUA	S -> L	9	Substitution	1
	66563	59	2	C -> U	UCA -> UUA	S -> L	97	Substitution	0.979
psbI	67104	36	3	C -> U	GUC -> GUU	\	191	Silent	0.571
	67104	36	3	C -> U	GUC -> GUU	\	216	Silent	0.458
	67111	43	1	C -> U	CUU -> UUU	L -> F	194	Substitution	0.954
psaM	67588	53	2	C -> U	ACA -> AUA	T -> I	378	Substitution	0.78
	67588	53	2	C -> U	ACA -> AUA	T -> I	2468	Substitution	0.809
atpA	69918	1016	2	C -> U	ACC -> AUC	T -> I	17	Substitution	0.882
atpF	71017	518	2	C -> U	UCG -> UUG	S -> L	72	Substitution	0.958
atpH	72835	\	\	C -> U	\	\	18	Intergenic	0.889
	72835	\	\	C -> U	\	\	146	Intergenic	0.712
atpI	74194	190	1	U -> C	\	\	5	Stop removals	1
	74194	190	1	U -> C	\	\	25	Stop removals	1
	74260	124	1	C -> U	CUU -> UUU	L -> F	20	Substitution	0.3
	74382	2	2	C -> U	ACG -> AUG	T -> M	5	Substitution	1
	74382	2	2	C -> U	ACG -> AUG	T -> M	16	Substitution	1
rps2	74894	\	\	C -> U	\	\	5	Intergenic	0.4
	74894	\	\	C -> U	\	\	35	Intergenic	0.657
rpoC2	75810	4157	2	C -> U	CCG -> CUG	P -> L	6	Substitution	1
	75867	4100	2	C -> U	CCU -> CUU	P -> L	7	Substitution	1
	75898	4069	1	C -> U	CGG -> UGG	R -> W	13	Substitution	0.923
	75902	4065	3	C -> U	AUC -> AUU	\	14	Silent	0.643
	76306	3661	1	C -> U	CGG -> UGG	R -> W	8	Substitution	0.625
	76393	3574	1	C -> U	CUU -> UUU	L -> F	10	Substitution	0.4
	76428	3539	2	C -> U	UCA -> UUA	S -> L	6	Substitution	0.833
	77642	2325	3	C -> U	CCC -> CCU	\	6	Silent	0.5
	77856	2111	2	C -> U	UCA -> UUA	S -> L	6	Substitution	0.833
	79779	188	2	C -> U	UCA -> UUA	S -> L	7	Substitution	1
	79782	185	2	C -> U	CCU -> CUU	P -> L	7	Substitution	1
	79822	145	1	U -> C	\	\	8	Stop removals	0.25
	79825	142	1	U -> C	\	\	8	Stop removals	0.25
	79842	125	2	C -> U	CCU -> CUU	P -> L	5	Substitution	1
	79851	116	2	C -> U	CCA -> CUA	P -> L	8	Substitution	1
rpoC1	80988	1164	3	C -> U	AUC -> AUU	\	7	Silent	0.286
	81632	520	1	C -> U	CGG -> UGG	R -> W	9	Substitution	0.333
	81659	493	1	U -> C	\	\	8	Stop removals	1
	81685	467	2	C -> U	UCA -> UUA	S -> L	8	Substitution	0.375
	82474	429	3	U -> C	GAU -> GAC	\	6	Silent	0.333
	82550	353	2	C -> U	UCA -> UUA	S -> L	5	Substitution	1
	82580	323	2	C -> U	UCA -> UUA	S -> L	7	Substitution	1
	82695	208	1	C -> U	CGU -> UGU	R -> C	7	Substitution	1
	82713	190	1	U -> C	\	\	7	Stop removals	0.571
rpoB	82981	3167	2	C -> U	UCG -> UUG	S -> L	6	Substitution	0.833
	82987	3161	2	C -> U	CCA -> CUA	P -> L	6	Substitution	0.833
	83137	3011	2	C -> U	CCA -> CUA	P -> L	6	Substitution	1
	84949	1199	2	C -> U	UCA -> UUA	S -> L	10	Substitution	0.8
	85087	1061	2	C -> U	CCA -> CUA	P -> L	14	Substitution	0.571
	85156	992	2	C -> U	UCG -> UUG	S -> L	11	Substitution	1
	85165	983	2	C -> U	UCA -> UUA	S -> L	11	Substitution	1
	85177	971	2	C -> U	UCA -> UUA	S -> L	10	Substitution	1
	85189	959	2	C -> U	UCA -> UUA	S -> L	9	Substitution	1
	85192	956	2	C -> U	UCA -> UUA	S -> L	9	Substitution	0.667
	85273	875	2	C -> U	UCG -> UUG	S -> L	8	Substitution	1
	85537	611	2	C -> U	UCG -> UUG	S -> L	6	Substitution	1
	85891	257	2	C -> U	UCG -> UUG	S -> L	6	Substitution	0.833
petN	86996	2	2	C -> U	ACG -> AUG	T -> M	9	Substitution	0.556
	87052	58	1	C -> U	CCA -> UCA	P -> S	6	Substitution	1
	87056	62	2	C -> U	CCU -> CUU	P -> L	6	Substitution	0.833
	87064	70	1	C -> U	CGG -> UGG	R -> W	6	Substitution	0.667
	87080	86	2	C -> U	CCG -> CUG	P -> L	5	Substitution	0.8
psbM	88431	74	2	C -> U	CCU -> CUU	P -> L	52	Substitution	1
	88437	68	2	C -> U	CCU -> CUU	P -> L	53	Substitution	1
	88440	65	2	C -> U	UCA -> UUA	S -> L	53	Substitution	1
	88451	54	3	C -> U	CCC -> CCU	\	6	Silent	0.333
ndhB	89714	1292	2	C -> U	ACC -> AUC	T -> I	5	Substitution	0.8
	89753	1253	2	C -> U	CCU -> CUU	P -> L	6	Substitution	1
	89804	1202	2	C -> U	CCA -> CUA	P -> L	5	Substitution	1
	89831	1175	2	C -> U	UCA -> UUA	S -> L	6	Substitution	0.667
	89853	1153	1	C -> U	CCU -> UCU	P -> S	5	Substitution	0.6
	89858	1148	2	C -> U	UCA -> UUA	S -> L	6	Substitution	0.5
	89864	1142	2	C -> U	CCA -> CUA	P -> L	6	Substitution	0.833
	89869	1137	3	C -> U	UUC -> UUU	\	9	Silent	0.333
	89942	1064	2	C -> U	UCA -> UUA	S -> L	7	Substitution	0.857
	90078	928	1	C -> U	CCA -> UCA	P -> S	10	Substitution	0.8
	91299	440	2	C -> U	UCA -> UUA	S -> L	5	Substitution	1
rps7	92135	371	2	C -> U	UCA -> UUA	S -> L	5	Substitution	1
	92135	371	2	C -> U	UCA -> UUA	S -> L	12	Substitution	1
	92147	359	2	C -> U	CCA -> CUA	P -> L	5	Substitution	1
	92147	359	2	C -> U	CCA -> CUA	P -> L	12	Substitution	1
	92192	314	2	C -> U	UCG -> UUG	S -> L	5	Substitution	0.6
	92192	314	2	C -> U	UCG -> UUG	S -> L	22	Substitution	0.909
	92437	69	3	C -> U	GUC -> GUU	\	20	Silent	0.95
	92512	\	\	C -> U	\	\	20	Intron edits	0.8
	93331	170	2	C -> U	UCA -> UUA	S -> L	15	Intergenic	0.933
trnA-UGC	98747	\	\	C -> U	\	\	111	Intron edits	1
ycf1	110099	\	\	C -> U	\	\	7	Intergenic	1
rps15	110201	101	2	C -> U	CCU -> CUU	P -> L	9	Substitution	1
	110290	190	1	C -> U	CAU -> UAU	H -> Y	9	Substitution	1
ndhH	110590	113	2	C -> U	ACU -> AUU	T -> I	7	Substitution	1
	110725	248	2	C -> U	GCA -> GUA	A -> V	15	Substitution	1
	110859	382	1	U -> C	\	\	17	Stop removals	0.765
	110869	392	2	C -> U	UCC -> UUC	S -> F	18	Substitution	1
	111148	671	2	C -> U	CCA -> CUA	P -> L	14	Substitution	0.857
	111192	715	1	C -> U	CAU -> UAU	H -> Y	25	Substitution	0.68
	111496	1019	2	C -> U	UCU -> UUU	S -> F	11	Substitution	1
	111640	1163	2	C -> U	ACG -> AUG	T -> M	7	Substitution	1
ndhA	111662	2	2	C -> U	ACG -> AUG	T -> M	8	Substitution	0.5
	111812	152	2	C -> U	CCU -> CUU	P -> L	12	Substitution	0.917
	111872	212	2	C -> U	UCG -> UUG	S -> L	12	Substitution	0.667
	112088	428	2	U -> C	CUU -> CCU	L -> P	17	Substitution	1
	112195	535	1	C -> U	CGU -> UGU	R -> C	18	Substitution	1
	112202	542	2	C -> U	UCA -> UUA	S -> L	19	Substitution	0.474
	112206	546	3	C -> U	UCC -> UCU	\	19	Silent	0.421
	112214	554	2	C -> U	CCA -> CUA	P -> L	17	Substitution	0.647
	113052	613	1	C -> U	CGG -> UGG	R -> W	5	Substitution	0.8
	113086	647	2	C -> U	UCC -> UUC	S -> F	10	Substitution	0.9
	113103	664	1	C -> U	CCU -> UCU	P -> S	11	Substitution	0.818
	113110	671	2	C -> U	CCG -> CUG	P -> L	11	Substitution	0.818
	113223	784	1	C -> U	CAU -> UAU	H -> Y	14	Substitution	1
	113269	830	2	C -> U	UCG -> UUG	S -> L	12	Substitution	0.667
	113401	962	2	C -> U	UCU -> UUU	S -> F	25	Substitution	0.92
ndhI	114010	345	3	C -> U	CCC -> CCU	\	17	Silent	0.824
	114338	\	\	C -> U	\	\	16	Intergenic	0.625
ndhG	114421	53	2	C -> U	UCA -> UUA	S -> L	44	Substitution	0.591
	114442	74	2	C -> U	CCA -> CUA	P -> L	46	Substitution	0.522
	114454	86	2	C -> U	UCG -> UUG	S -> L	42	Substitution	0.452
	114481	113	2	C -> U	CCU -> CUU	P -> L	48	Substitution	0.75
	114481	113	2	C -> U	CCU -> CUU	P -> L	675	Substitution	0.907
	114487	119	2	C -> U	UCA -> UUA	S -> L	44	Substitution	0.773
	114487	119	2	C -> U	UCA -> UUA	S -> L	658	Substitution	0.888
	114493	125	2	C -> U	UCA -> UUA	S -> L	46	Substitution	0.565
	114493	125	2	C -> U	UCA -> UUA	S -> L	658	Substitution	0.822
	114514	146	2	C -> U	CCU -> CUU	P -> L	53	Substitution	0.358
	114514	146	2	C -> U	CCU -> CUU	P -> L	827	Substitution	0.531
	114517	149	2	C -> U	CCA -> CUA	P -> L	53	Substitution	0.566
	114517	149	2	C -> U	CCA -> CUA	P -> L	823	Substitution	0.864
	114528	160	1	C -> U	CUG -> UUG	\	792	Silent	0.563
	114562	194	2	C -> U	UCG -> UUG	S -> L	44	Substitution	0.886
	114562	194	2	C -> U	UCG -> UUG	S -> L	785	Substitution	0.918
	114567	199	1	C -> U	CAU -> UAU	H -> Y	45	Substitution	0.644
	114567	199	1	C -> U	CAU -> UAU	H -> Y	787	Substitution	0.933
	114589	221	2	C -> U	UCA -> UUA	S -> L	41	Substitution	0.829
	114589	221	2	C -> U	UCA -> UUA	S -> L	681	Substitution	0.977
	114598	230	2	C -> U	UCU -> UUU	S -> F	47	Substitution	0.894
	114598	230	2	C -> U	UCU -> UUU	S -> F	652	Substitution	0.885
	114607	239	2	C -> U	ACG -> AUG	T -> M	48	Substitution	0.896
	114607	239	2	C -> U	ACG -> AUG	T -> M	647	Substitution	0.96
	114610	242	2	C -> U	UCA -> UUA	S -> L	52	Substitution	0.788
	114610	242	2	C -> U	UCA -> UUA	S -> L	724	Substitution	0.968
	114703	335	2	C -> U	CCG -> CUG	P -> L	42	Substitution	0.81
	114703	335	2	C -> U	CCG -> CUG	P -> L	524	Substitution	0.937
	115003	\	\	C -> U	\	\	24	Intergenic	0.958
	115003	\	\	C -> U	\	\	331	Intergenic	0.341
	115032	\	\	C -> U	\	\	31	Intergenic	0.516
	115032	\	\	C -> U	\	\	389	Intergenic	0.352
ndhE	115073	22	1	C -> U	CCA -> UCA	P -> S	32	Substitution	1
	115073	22	1	C -> U	CCA -> UCA	P -> S	377	Substitution	0.992
	115105	54	3	C -> U	UAC -> UAU	\	25	Silent	0.36
	115105	54	3	C -> U	UAC -> UAU	\	369	Silent	0.379
	115140	89	2	C -> U	CCU -> CUU	P -> L	26	Substitution	1
	115140	89	2	C -> U	CCU -> CUU	P -> L	304	Substitution	0.987
	115155	104	2	C -> U	UCA -> UUA	S -> L	34	Substitution	1
	115155	104	2	C -> U	UCA -> UUA	S -> L	328	Substitution	0.951
psaC	115763	45	3	C -> U	ACC -> ACU	\	128	Silent	0.445
	115783	65	2	U -> C	CUC -> CCC	L -> P	11	Substitution	1
	115783	65	2	U -> C	CUC -> CCC	L -> P	123	Substitution	0.927
	115795	77	2	C -> U	UCA -> UUA	S -> L	11	Substitution	1
	115795	77	2	C -> U	UCA -> UUA	S -> L	111	Substitution	0.955
	115801	83	2	C -> U	ACG -> AUG	T -> M	11	Substitution	1
	115801	83	2	C -> U	ACG -> AUG	T -> M	117	Substitution	0.983
	115839	121	1	C -> U	CCU -> UCU	P -> S	10	Substitution	1
	115839	121	1	C -> U	CCU -> UCU	P -> S	96	Substitution	0.958
	115948	230	2	C -> U	ACG -> AUG	T -> M	84	Substitution	0.952
	116040	\	\	C -> U	\	\	130	Intergenic	0.885
ndhD	116120	2	2	C -> U	ACG -> AUG	T -> M	74	Substitution	0.392
	116153	35	2	C -> U	CCU -> CUU	P -> L	37	Substitution	0.973
	116165	47	2	C -> U	CCC -> CUC	P -> L	36	Substitution	0.972
	116177	59	2	C -> U	UCA -> UUA	S -> L	39	Substitution	0.923
	116228	110	2	C -> U	UCA -> UUA	S -> L	35	Substitution	0.8
	116305	187	1	U -> C	\	\	59	Stop removals	0.288
	116390	272	2	C -> U	UCA -> UUA	S -> L	62	Substitution	0.581
	116393	275	2	C -> U	UCG -> UUG	S -> L	62	Substitution	0.774
	116423	305	2	C -> U	UCA -> UUA	S -> L	53	Substitution	0.943
	116461	343	1	C -> U	CAU -> UAU	H -> Y	7	Substitution	0.429
	116461	343	1	C -> U	CAU -> UAU	H -> Y	47	Substitution	0.936
	116468	350	2	C -> U	UCG -> UUG	S -> L	9	Substitution	0.444
	116468	350	2	C -> U	UCG -> UUG	S -> L	47	Substitution	0.66
	116501	383	2	C -> U	UCA -> UUA	S -> L	10	Substitution	0.6
	116501	383	2	C -> U	UCA -> UUA	S -> L	31	Substitution	0.871
	116504	386	2	C -> U	UCC -> UUC	S -> F	10	Substitution	0.4
	116504	386	2	C -> U	UCC -> UUC	S -> F	31	Substitution	0.645
	116509	391	1	C -> U	CCU -> UCU	P -> S	30	Substitution	0.433
	116519	401	2	C -> U	ACU -> AUU	T -> I	10	Substitution	0.4
	116519	401	2	C -> U	ACU -> AUU	T -> I	27	Substitution	0.593
	116522	404	2	C -> U	UCA -> UUA	S -> L	10	Substitution	0.3
	116522	404	2	C -> U	UCA -> UUA	S -> L	27	Substitution	0.481
	116546	428	2	C -> U	CCG -> CUG	P -> L	33	Substitution	0.485
	116563	445	1	C -> U	CAC -> UAC	H -> Y	35	Substitution	0.829
	116570	452	2	C -> U	CCU -> CUU	P -> L	12	Substitution	0.667
	116570	452	2	C -> U	CCU -> CUU	P -> L	33	Substitution	0.879
	116654	536	2	C -> U	CCA -> CUA	P -> L	7	Substitution	0.714
	116654	536	2	C -> U	CCA -> CUA	P -> L	21	Substitution	0.905
	116708	590	2	C -> U	UCU -> UUU	S -> F	27	Substitution	0.741
	116864	746	2	C -> U	CCA -> CUA	P -> L	8	Substitution	1
	116864	746	2	C -> U	CCA -> CUA	P -> L	31	Substitution	0.839
	116900	782	2	C -> U	CCA -> CUA	P -> L	5	Substitution	0.4
	116900	782	2	C -> U	CCA -> CUA	P -> L	33	Substitution	0.848
	116996	878	2	C -> U	CCA -> CUA	P -> L	5	Substitution	1
	116996	878	2	C -> U	CCA -> CUA	P -> L	31	Substitution	0.968
	117001	883	1	C -> U	CCU -> UCU	P -> S	5	Substitution	0.8
	117001	883	1	C -> U	CCU -> UCU	P -> S	36	Substitution	0.944
	117068	950	2	C -> U	CCU -> CUU	P -> L	36	Substitution	0.528
	117083	965	2	U -> C	UUC -> UCC	F -> S	37	Substitution	0.919
	117116	998	2	C -> U	CCA -> CUA	P -> L	39	Substitution	0.949
	117127	1009	1	C -> U	CCU -> UCU	P -> S	36	Substitution	1
	117158	1040	2	C -> U	UCU -> UUU	S -> F	41	Substitution	0.585
	117161	1043	2	C -> U	UCA -> UUA	S -> L	41	Substitution	0.561
	117262	1144	1	C -> U	CCA -> UCA	P -> S	59	Substitution	0.949
	117320	1202	2	C -> U	UCU -> UUU	S -> F	40	Substitution	0.85
	117416	1298	2	C -> U	UCG -> UUG	S -> L	33	Substitution	0.879
	117421	1303	1	C -> U	CCC -> UCC	P -> S	33	Substitution	0.818
	117505	1387	1	C -> U	CUC -> UUC	L -> F	17	Substitution	0.824
	117517	1399	1	C -> U	CGC -> UGC	R -> C	16	Substitution	0.875
	117613	1495	1	C -> U	CGG -> UGG	R -> W	8	Substitution	0.625
	117622	1504	1	U -> C	\	\	7	Stop removals	0.286
ccsA	117811	931	1	C -> U	CAU -> UAU	H -> Y	8	Substitution	0.75
	117831	911	2	C -> U	UCA -> UUA	S -> L	9	Substitution	0.778
	117834	908	2	C -> U	CCC -> CUC	P -> L	9	Substitution	0.778
	117853	889	1	C -> U	CGU -> UGU	R -> C	9	Substitution	0.778
	117859	883	1	C -> U	CGG -> UGG	R -> W	8	Substitution	0.75
	117861	881	2	C -> U	ACU -> AUU	T -> I	8	Substitution	0.75
	117867	875	2	C -> U	UCC -> UUC	S -> F	9	Substitution	0.667
	117876	866	2	C -> U	UCG -> UUG	S -> L	11	Substitution	0.636
	117885	857	2	C -> U	GCA -> GUA	A -> V	12	Substitution	0.583
	117895	847	1	C -> U	CCA -> UCA	P -> S	13	Substitution	0.692
	118059	683	2	C -> U	UCU -> UUU	S -> F	27	Substitution	0.926
	118071	671	2	C -> U	ACU -> AUU	T -> I	26	Substitution	0.962
	118095	647	2	C -> U	UCA -> UUA	S -> L	28	Substitution	0.929
	118102	640	1	U -> C	\	\	27	Stop removals	0.963
	118263	479	2	C -> U	UCG -> UUG	S -> L	32	Substitution	0.875
	118266	476	2	C -> U	CCU -> CUU	P -> L	32	Substitution	0.875
	118291	451	1	C -> U	CGU -> UGU	R -> C	36	Substitution	0.861
	118306	436	1	C -> U	CAC -> UAC	H -> Y	34	Substitution	0.794
	118342	400	1	C -> U	CGG -> UGG	R -> W	29	Substitution	0.655
	118401	341	2	C -> U	UCA -> UUA	S -> L	30	Substitution	0.867
	118410	332	2	C -> U	UCU -> UUU	S -> F	31	Substitution	0.903
	118495	247	1	C -> U	CGU -> UGU	R -> C	6	Substitution	0.333
	118495	247	1	C -> U	CGU -> UGU	R -> C	18	Substitution	0.944
	118504	238	1	C -> U	CGG -> UGG	R -> W	6	Substitution	0.333
	118504	238	1	C -> U	CGG -> UGG	R -> W	14	Substitution	1
	118509	233	2	C -> U	CCU -> CUU	P -> L	6	Substitution	0.333
	118509	233	2	C -> U	CCU -> CUU	P -> L	11	Substitution	0.727
	118519	223	1	C -> U	CCU -> UCU	P -> S	6	Substitution	0.333
	118519	223	1	C -> U	CCU -> UCU	P -> S	13	Substitution	0.692
	118530	212	2	C -> U	UCA -> UUA	S -> L	13	Substitution	1
	118545	197	2	C -> U	UCA -> UUA	S -> L	12	Substitution	0.75
	118555	187	1	C -> U	CCC -> UCC	P -> S	10	Substitution	1
	118556	186	3	C -> U	UAC -> UAU	\	10	Silent	0.3
	118572	170	2	C -> U	UCA -> UUA	S -> L	10	Substitution	1
	118671	71	2	C -> U	CCC -> CUC	P -> L	9	Substitution	0.778
	118682	60	3	C -> U	UCC -> UCU	\	8	Silent	0.375
	118699	43	1	C -> U	CUC -> UUC	L -> F	8	Substitution	1
	118702	40	1	C -> U	CCU -> UCU	P -> S	8	Substitution	0.75
	118740	2	2	C -> U	ACG -> AUG	T -> M	5	Substitution	0.4
rpl32	119666	116	2	C -> U	UCA -> UUA	S -> L	15	Substitution	0.933
	119787	\	\	C -> U	\	\	19	Intergenic	0.368
rpl21	119960	332	2	C -> U	CCA -> CUA	P -> L	6	Substitution	1
	119960	332	2	C -> U	CCA -> CUA	P -> L	6	Substitution	0.667
	120018	274	1	U -> C	\	\	8	Stop removals	0.625
	120045	247	1	C -> U	CAU -> UAU	H -> Y	9	Substitution	0.778
ndhF	120857	146	2	C -> U	ACA -> AUA	T -> I	7	Substitution	0.714
	120937	226	1	C -> U	CAC -> UAC	H -> Y	5	Substitution	1
	120998	287	2	C -> U	UCA -> UUA	S -> L	7	Substitution	0.857
	121004	293	2	C -> U	CCA -> CUA	P -> L	7	Substitution	0.857
	121031	320	2	C -> U	ACG -> AUG	T -> M	5	Substitution	0.4
	121036	325	1	C -> U	CAC -> UAC	H -> Y	5	Substitution	0.6
	121054	343	1	C -> U	CCU -> UCU	P -> S	7	Substitution	0.571
	121091	380	2	C -> U	CCC -> CUC	P -> L	6	Substitution	0.833
	121100	389	2	C -> U	UCC -> UUC	S -> F	6	Substitution	1
	121108	397	1	C -> U	CCC -> UCC	P -> S	5	Substitution	1
	121115	404	2	C -> U	CCA -> CUA	P -> L	7	Substitution	1
	121150	439	1	C -> U	CAU -> UAU	H -> Y	6	Substitution	1
	121159	448	1	C -> U	CGG -> UGG	R -> W	6	Substitution	1
	121187	476	2	C -> U	UCA -> UUA	S -> L	13	Substitution	0.923
	121201	490	1	C -> U	CGG -> UGG	R -> W	12	Substitution	1
	121231	520	1	C -> U	CGU -> UGU	R -> C	14	Substitution	1
	121244	533	2	C -> U	UCU -> UUU	S -> F	14	Substitution	0.786
	121274	563	2	C -> U	UCA -> UUA	S -> L	12	Substitution	0.667
	121277	566	2	C -> U	UCA -> UUA	S -> L	12	Substitution	0.583
	121289	578	2	C -> U	UCA -> UUA	S -> L	14	Substitution	0.714
	121300	589	1	C -> U	CGG -> UGG	R -> W	14	Substitution	0.429
	121406	695	2	C -> U	CCA -> CUA	P -> L	14	Substitution	0.643
	121412	701	2	C -> U	CCA -> CUA	P -> L	14	Substitution	1
	121439	728	2	C -> U	UCU -> UUU	S -> F	16	Substitution	0.875
	121496	785	2	C -> U	CCU -> CUU	P -> L	17	Substitution	0.765
	121594	883	1	C -> U	CGG -> UGG	R -> W	19	Substitution	0.947
	121709	998	2	C -> U	CCA -> CUA	P -> L	11	Substitution	1
	121775	1064	2	C -> U	UCA -> UUA	S -> L	5	Substitution	1
	121781	1070	2	C -> U	CCU -> CUU	P -> L	5	Substitution	1
	121922	1211	2	C -> U	CCU -> CUU	P -> L	8	Substitution	1
	121951	1240	1	C -> U	CGG -> UGG	R -> W	9	Substitution	1
	122063	1352	2	C -> U	CCC -> CUC	P -> L	8	Substitution	1
	122093	1382	2	C -> U	CCA -> CUA	P -> L	6	Substitution	0.333
	122519	1808	2	C -> U	ACA -> AUA	T -> I	16	Substitution	0.938
	122545	1834	1	C -> U	CUU -> UUU	L -> F	14	Substitution	0.929
	122563	1852	1	C -> U	CUC -> UUC	L -> F	12	Substitution	0.667
	122735	2024	2	C -> U	CCU -> CUU	P -> L	6	Substitution	1
	122743	2032	1	C -> U	CGG -> UGG	R -> W	6	Substitution	0.833
	122780	2069	2	C -> U	UCA -> UUA	S -> L	7	Substitution	0.857
chlL	125344	806	2	C -> U	UCA -> UUA	S -> L	10	Substitution	1
	125440	710	2	C -> U	UCA -> UUA	S -> L	16	Substitution	1
	125629	521	2	C -> U	CCG -> CUG	P -> L	22	Substitution	1
	125791	359	2	C -> U	UCG -> UUG	S -> L	5	Substitution	0.8
	125791	359	2	C -> U	UCG -> UUG	S -> L	21	Substitution	0.81
	125812	338	2	C -> U	UCU -> UUU	S -> F	5	Substitution	0.8
	125812	338	2	C -> U	UCU -> UUU	S -> F	15	Substitution	0.933
	125854	296	2	C -> U	GCA -> GUA	A -> V	19	Substitution	0.842
	125977	173	2	C -> U	UCA -> UUA	S -> L	18	Substitution	1
	126055	95	2	C -> U	UCA -> UUA	S -> L	12	Substitution	1
	126079	71	2	C -> U	UCA -> UUA	S -> L	15	Substitution	0.733
	126089	61	1	C -> U	CCA -> UCA	P -> S	14	Substitution	1
	126134	16	1	C -> U	CAU -> UAU	H -> Y	11	Substitution	1
	126148	2	2	C -> U	ACG -> AUG	T -> M	7	Substitution	1
trnV-GAC	144062	170	2	C -> U	UCA -> UUA	S -> L	13	Intergenic	1
	144881	\	\	C -> U	\	\	11	Intergenic	0.818
rps7	144956	69	3	C -> U	GUC -> GUU	\	16	Silent	0.938
	145201	314	2	C -> U	UCG -> UUG	S -> L	9	Substitution	1
	145246	359	2	C -> U	CCA -> CUA	P -> L	7	Substitution	1
	145258	371	2	C -> U	UCA -> UUA	S -> L	7	Substitution	1

## Sheet: I.hypsophila_HZS
Name	Editing position in genome	CDS Position	Editing position in codon	Change	Codon Change	Amino Acid Change	Coverage	Protein Effect	Variant Frequency
rps3	3272	440	2	C -> U	ACG -> AUG	T -> M	14	Substitution	0.857
	3635	\	\	C -> U	\	\	13	Intergenic	0.308
rpl16	5105	\	\	C -> U	\	\	7	Intergenic	1
rpl14	5116	10	1	C -> U	\	\	8	stop creation	0.75
	5170	64	1	U -> C	\	\	8	Stop removals	1
	5216	110	2	C -> U	GCA -> GUA	A -> V	8	Substitution	1
	5219	113	2	C -> U	ACU -> AUU	T -> I	8	Substitution	1
	5258	152	2	C -> U	CCC -> CUC	P -> L	6	Substitution	1
	5285	179	2	C -> U	GCA -> GUA	A -> V	8	Substitution	1
rps8	5844	2	2	C -> U	ACG -> AUG	T -> M	7	Substitution	0.714
	5958	116	2	C -> U	CCU -> CUU	P -> L	10	Substitution	0.9
	5973	131	2	C -> U	UCU -> UUU	S -> F	10	Substitution	0.9
	6094	252	3	C -> U	CCC -> CCU	\	12	Silent	0.333
	6230	388	1	C -> U	CGU -> UGU	R -> C	6	Substitution	1
rpl36	6752	40	1	C -> U	CGU -> UGU	R -> C	5	Substitution	1
rps11	6965	11	2	C -> U	ACG -> AUG	T -> M	5	Substitution	1
	7286	332	2	C -> U	UCG -> UUG	S -> L	7	Substitution	1
petD	8702	481	1	C -> U	\	\	67	stop creation	0.955
	8713	470	2	C -> U	UCA -> UUA	S -> L	67	Substitution	0.955
	8782	401	2	C -> U	CCA -> CUA	P -> L	114	Substitution	0.991
	8842	341	2	C -> U	CCA -> CUA	P -> L	129	Substitution	0.953
	8857	326	2	C -> U	UCG -> UUG	S -> L	132	Substitution	0.97
	8860	323	2	C -> U	UCA -> UUA	S -> L	130	Substitution	0.992
	9013	170	2	C -> U	CCA -> CUA	P -> L	119	Substitution	0.992
	9022	161	2	C -> U	UCA -> UUA	S -> L	116	Substitution	0.991
	9536	\	\	C -> U	\	\	51	Intron edits	0.843
petB	10065	646	1	C -> U	\	\	95	stop creation	0.958
	10100	611	2	C -> U	CCA -> CUA	P -> L	115	Substitution	0.974
	10112	599	2	C -> U	CCG -> CUG	P -> L	121	Substitution	0.983
	10118	593	2	C -> U	UCU -> UUU	S -> F	135	Substitution	0.985
	10177	534	3	C -> U	UCC -> UCU	\	214	Silent	0.701
	10427	284	2	C -> U	CCA -> CUA	P -> L	123	Substitution	0.829
	10469	242	2	C -> U	UCA -> UUA	S -> L	113	Substitution	0.92
	10542	169	1	C -> U	CAC -> UAC	H -> Y	99	Substitution	0.909
	10616	95	2	C -> U	ACA -> AUA	T -> I	115	Substitution	0.922
	10713	\	\	C -> U	\	\	67	Intron edits	0.567
	10760	\	\	C -> U	\	\	58	Intron edits	0.5
	11017	\	\	C -> U	\	\	48	Intron edits	0.875
	11071	\	\	C -> U	\	\	41	Intron edits	0.902
	11264	\	\	C -> U	\	\	43	Intron edits	0.698
	11418	2	2	C -> U	ACG -> AUG	T -> M	108	Substitution	0.935
psbH	11623	197	2	C -> U	UCA -> UUA	S -> L	183	Substitution	0.874
	11630	190	1	C -> U	CCC -> UCC	P -> S	177	Substitution	0.938
	11659	161	2	C -> U	CCA -> CUA	P -> L	150	Substitution	0.913
	11662	158	2	C -> U	UCU -> UUU	S -> F	150	Substitution	0.96
	11752	68	2	C -> U	UCA -> UUA	S -> L	121	Substitution	0.95
	11755	65	2	C -> U	UCA -> UUA	S -> L	114	Substitution	0.974
	11818	2	2	C -> U	ACG -> AUG	T -> M	96	Substitution	0.927
psbN	11945	37	1	C -> U	CGU -> UGU	R -> C	365	Substitution	0.455
	11949	41	2	C -> U	UCA -> UUA	S -> L	366	Substitution	0.306
	11969	61	1	C -> U	CAC -> UAC	H -> Y	391	Substitution	0.363
	11976	68	2	C -> U	UCG -> UUG	S -> L	401	Substitution	0.509
psbT	12185	41	2	C -> U	UCA -> UUA	S -> L	271	Substitution	0.524
	12197	29	2	C -> U	CCG -> CUG	P -> L	263	Substitution	0.445
	12210	16	1	C -> U	CAU -> UAU	H -> Y	263	Substitution	0.677
	12224	2	2	C -> U	ACG -> AUG	T -> M	278	Substitution	0.403
	12240	\	\	C -> U	\	\	266	Intergenic	0.342
psbB	12601	1289	2	C -> U	UCU -> UUU	S -> F	623	Substitution	0.931
	13244	646	1	U -> C	UAC -> CAC	Y -> H	589	Substitution	0.971
	13834	56	2	C -> U	UCA -> UUA	S -> L	595	Substitution	0.963
	13852	38	2	C -> U	UCA -> UUA	S -> L	568	Substitution	0.977
	13911	\	\	C -> U	\	\	469	Intergenic	0.97
	13913	\	\	C -> U	\	\	455	Intergenic	0.943
clpP	15016	2	2	C -> U	ACG -> AUG	T -> M	7	Substitution	0.429
	15852	137	2	C -> U	ACU -> AUU	T -> I	6	Substitution	0.833
	16872	566	2	C -> U	ACU -> AUU	T -> I	14	Substitution	0.786
	16878	572	2	C -> U	CCU -> CUU	P -> L	15	Substitution	1
rpl20	18537	236	2	C -> U	UCU -> UUU	S -> F	6	Substitution	1
	18549	248	2	C -> U	UCA -> UUA	S -> L	5	Substitution	0.8
rpl33	19267	57	3	C -> U	GUC -> GUU	\	18	Silent	1
	19286	38	2	C -> U	UCA -> UUA	S -> L	14	Substitution	0.857
	19332	\	\	C -> U	\	\	10	Intergenic	0.4
	19409	\	\	U -> C	\	\	9	Intergenic	0.333
psaJ	19577	127	1	C -> U	\	\	62	stop creation	1
	19606	98	2	C -> U	UCC -> UUC	S -> F	60	Substitution	0.783
	19624	80	2	C -> U	ACA -> AUA	T -> I	60	Substitution	0.733
	19627	77	2	C -> U	UCG -> UUG	S -> L	60	Substitution	0.85
	19639	65	2	C -> U	UCA -> UUA	S -> L	65	Substitution	0.769
psbE	23041	85	1	C -> U	CCC -> UCC	P -> S	472	Substitution	0.951
	23063	107	2	C -> U	UCA -> UUA	S -> L	505	Substitution	0.935
psbF	23297	80	2	C -> U	UCC -> UUC	S -> F	332	Substitution	0.973
	23300	83	2	C -> U	CCA -> CUA	P -> L	327	Substitution	0.948
	23318	101	2	C -> U	ACG -> AUG	T -> M	301	Substitution	0.983
psbL	23372	2	2	C -> U	ACG -> AUG	T -> M	285	Substitution	0.954
	23408	38	2	C -> U	UCA -> UUA	S -> L	294	Substitution	0.969
	23462	92	2	C -> U	CCA -> CUA	P -> L	333	Substitution	0.979
	23467	97	1	C -> U	CCC -> UCC	P -> S	328	Substitution	0.957
	23473	103	1	C -> U	CAC -> UAC	H -> Y	310	Substitution	0.968
	23480	110	2	C -> U	UCU -> UUU	S -> F	316	Substitution	0.972
	23541	\	\	C -> U	\	\	338	Intergenic	0.873
	23547	\	\	C -> U	\	\	336	Intergenic	0.786
psbJ	23659	59	2	C -> U	CCU -> CUU	P -> L	297	Substitution	0.875
	23671	71	2	C -> U	CCA -> CUA	P -> L	265	Substitution	0.966
	23683	83	2	C -> U	UCU -> UUU	S -> F	246	Substitution	0.915
	23688	88	1	C -> U	CAU -> UAU	H -> Y	218	Substitution	0.881
	23694	94	1	C -> U	CCA -> UCA	P -> S	213	Substitution	0.85
	23699	99	3	C -> U	UAC -> UAU	\	215	Silent	0.381
	23702	102	3	C -> U	UCC -> UCU	\	214	Silent	0.439
	23719	119	2	C -> U	CCG -> CUG	P -> L	185	Substitution	0.914
petA	25887	178	1	U -> C	UAC -> CAC	Y -> H	20	Substitution	0.95
cemA	27565	242	2	C -> U	UCA -> UUA	S -> L	5	Substitution	0.6
ycf4	27930	571	1	C -> U	\	\	6	stop creation	0.333
	27977	524	2	C -> U	UCG -> UUG	S -> L	9	Substitution	0.444
	28239	262	1	C -> U	CGG -> UGG	R -> W	12	Substitution	0.917
	28241	260	2	C -> U	UCA -> UUA	S -> L	13	Substitution	1
	28263	238	1	C -> U	CCC -> UCC	P -> S	16	Substitution	0.813
	28268	233	2	C -> U	UCC -> UUC	S -> F	16	Substitution	0.688
	28274	227	2	C -> U	CCG -> CUG	P -> L	17	Substitution	0.941
	28290	211	1	C -> U	CAC -> UAC	H -> Y	20	Substitution	0.75
	28425	76	1	C -> U	CGC -> UGC	R -> C	26	Substitution	0.385
	28431	70	1	C -> U	CGG -> UGG	R -> W	28	Substitution	0.821
	28486	15	3	C -> U	UCC -> UCU	\	26	Silent	0.538
	28499	2	2	C -> U	ACG -> AUG	T -> M	24	Substitution	0.292
	28544	\	\	C -> U	\	\	15	Intergenic	0.333
psaI	29013	20	2	C -> U	UCA -> UUA	S -> L	6	Substitution	1
	29031	2	2	C -> U	ACG -> AUG	T -> M	6	Substitution	0.833
atpB	33272	13	1	C -> U	CCU -> UCU	P -> S	32	Substitution	0.375
	33389	130	1	C -> U	CCU -> UCU	P -> S	35	Substitution	0.857
	33393	134	2	C -> U	UCA -> UUA	S -> L	36	Substitution	0.75
atpE	35102	356	2	C -> U	UCC -> UUC	S -> F	47	Substitution	0.723
ndhC	37157	12	3	C -> U	AUC -> AUU	\	9	Silent	0.667
	37221	76	1	C -> U	CCA -> UCA	P -> S	15	Substitution	0.267
	37338	193	1	U -> C	UUU -> CUU	F -> L	46	Substitution	0.717
	37379	234	3	C -> U	UUC -> UUU	\	52	Silent	0.808
	37427	282	3	C -> U	UUC -> UUU	\	47	Silent	0.319
ndhK	37637	139	1	C -> U	CCG -> UCG	P -> S	32	Substitution	0.813
	37643	145	1	C -> U	CGG -> UGG	R -> W	34	Substitution	0.882
	37674	176	2	C -> U	CCC -> CUC	P -> L	23	Substitution	0.739
	37704	206	2	C -> U	UCC -> UUC	S -> F	27	Substitution	0.852
	37709	211	1	C -> U	CCG -> UCG	P -> S	27	Substitution	0.852
	37734	236	2	C -> U	UCC -> UUC	S -> F	30	Substitution	0.9
	38091	593	2	C -> U	UCA -> UUA	S -> L	24	Substitution	0.583
	38303	\	\	C -> U	\	\	17	Intergenic	0.529
ndhJ	38426	86	2	C -> U	UCA -> UUA	S -> L	11	Substitution	0.727
	38468	128	2	C -> U	CCA -> CUA	P -> L	10	Substitution	0.9
	38492	152	2	C -> U	CCU -> CUU	P -> L	11	Substitution	0.455
	38552	212	2	C -> U	CCA -> CUA	P -> L	17	Substitution	0.941
	38597	257	2	C -> U	ACA -> AUA	T -> I	20	Substitution	0.6
	38650	310	1	C -> U	CGG -> UGG	R -> W	30	Substitution	0.8
	38704	364	1	C -> U	CAU -> UAU	H -> Y	24	Substitution	0.5
	38749	409	1	C -> U	CGG -> UGG	R -> W	21	Substitution	0.714
	38801	461	2	C -> U	CCA -> CUA	P -> L	16	Substitution	0.375
	38815	475	1	C -> U	\	\	15	stop creation	0.667
rps4	41264	2	2	C -> U	ACG -> AUG	T -> M	13	Substitution	0.846
	41324	62	2	C -> U	CCA -> CUA	P -> L	18	Substitution	0.889
	41513	251	2	C -> U	UCA -> UUA	S -> L	31	Substitution	0.935
	41551	289	1	C -> U	CUU -> UUU	L -> F	33	Substitution	0.879
	41756	494	2	C -> U	UCG -> UUG	S -> L	17	Substitution	1
	41854	592	1	C -> U	CAU -> UAU	H -> Y	18	Substitution	0.833
trnS-GGA	42995	\	\	C -> U	\	\	65	Intergenic	0.754
ycf3	43054	44	2	C -> U	UCU -> UUU	S -> F	74	Substitution	0.257
	43896	224	2	C -> U	CCG -> CUG	P -> L	15	Substitution	0.867
	44199	\	\	C -> U	\	\	24	Intron edits	0.667
	44234	\	\	C -> U	\	\	27	Intron edits	0.815
	44276	\	\	C -> U	\	\	35	Intron edits	0.571
psaB	47992	2	2	C -> U	ACG -> AUG	T -> M	2300	Substitution	0.966
	48409	419	2	C -> U	CCC -> CUC	P -> L	1917	Substitution	0.986
	48436	446	2	C -> U	UCU -> UUU	S -> F	1858	Substitution	0.955
psbZ	51392	137	2	C -> U	CCA -> CUA	P -> L	1007	Substitution	0.888
	51449	80	2	C -> U	CCU -> CUU	P -> L	929	Substitution	0.832
	51473	56	2	C -> U	CCA -> CUA	P -> L	952	Substitution	0.842
psbD	54545	\	\	C -> U	\	\	727	Intergenic	0.902
psbK	66451	17	2	C -> U	CCA -> CUA	P -> L	302	Substitution	0.851
	66493	59	2	C -> U	UCA -> UUA	S -> L	230	Substitution	0.987
	66555	121	1	C -> U	CUU -> UUU	L -> F	182	Substitution	0.978
psbI	67047	43	1	C -> U	CUU -> UUU	L -> F	799	Substitution	0.829
psaM	67524	53	2	C -> U	ACA -> AUA	T -> I	18405	Substitution	0.853
atpF	70957	518	2	C -> U	UCG -> UUG	S -> L	14	Substitution	0.929
atpH	72773	\	\	C -> U	\	\	222	Intergenic	0.779
atpI	74126	190	1	U -> C	\	\	27	Stop removals	0.926
	74314	2	2	C -> U	ACG -> AUG	T -> M	50	Substitution	1
rpoC2	76317	3544	1	C -> U	CUU -> UUU	L -> F	7	Substitution	0.571
rpoB	83737	2309	2	C -> U	ACA -> AUA	T -> I	5	Substitution	0.4
petN	86892	2	2	C -> U	ACG -> AUG	T -> M	19	Substitution	0.421
	86948	58	1	C -> U	CCA -> UCA	P -> S	11	Substitution	1
	86952	62	2	C -> U	CCU -> CUU	P -> L	11	Substitution	0.273
	86960	70	1	C -> U	CGG -> UGG	R -> W	8	Substitution	1
ycf66	87395	161	2	C -> U	UCC -> UUC	S -> F	5	Substitution	1
psbM	88326	74	2	C -> U	CCU -> CUU	P -> L	41	Substitution	0.927
	88332	68	2	C -> U	CCU -> CUU	P -> L	41	Substitution	0.902
	88335	65	2	C -> U	UCA -> UUA	S -> L	45	Substitution	0.911
rps7	92039	371	2	C -> U	UCA -> UUA	S -> L	10	Substitution	0.9
	92051	359	2	C -> U	CCA -> CUA	P -> L	12	Substitution	0.833
	92096	314	2	C -> U	UCG -> UUG	S -> L	16	Substitution	0.813
	93919	\	\	C -> U	\	\	5	Intergenic	0.4
	94824	\	\	C -> U	\	\	6	Intergenic	0.333
rrn16	96759	\	\	U -> C	\	\	18299	Intron edits	0.499
trnA-UGC	98679	\	\	C -> U	\	\	2140	Intron edits	0.81
ndhH	111498	671	2	C -> U	CCA -> CUA	P -> L	5	Substitution	1
	111846	1019	2	C -> U	UCU -> UUU	S -> F	7	Substitution	1
	111990	1163	2	C -> U	ACG -> AUG	T -> M	8	Substitution	0.875
ndhA	112012	2	2	C -> U	ACG -> AUG	T -> M	12	Substitution	0.917
	112162	152	2	C -> U	CCU -> CUU	P -> L	12	Substitution	0.917
	112222	212	2	C -> U	UCG -> UUG	S -> L	16	Substitution	0.938
	112438	428	2	U -> C	CUU -> CCU	L -> P	26	Substitution	0.846
	112447	437	2	C -> U	CCC -> CUC	P -> L	27	Substitution	0.815
	112451	441	3	C -> U	CUC -> CUU	\	22	Silent	0.636
	113614	830	2	C -> U	UCG -> UUG	S -> L	25	Substitution	0.56
	113746	962	2	C -> U	UCU -> UUU	S -> F	22	Substitution	1
ndhI	114352	345	3	C -> U	CCC -> CCU	\	5	Silent	0.6
	114680	\	\	C -> U	\	\	157	Intergenic	0.439
ndhG	114763	53	2	C -> U	UCA -> UUA	S -> L	332	Substitution	0.699
	114784	74	2	C -> U	CCA -> CUA	P -> L	380	Substitution	0.497
	114796	86	2	C -> U	UCG -> UUG	S -> L	374	Substitution	0.583
	114823	113	2	C -> U	CCU -> CUU	P -> L	354	Substitution	0.901
	114829	119	2	C -> U	UCA -> UUA	S -> L	369	Substitution	0.835
	114835	125	2	C -> U	UCA -> UUA	S -> L	372	Substitution	0.798
	114859	149	2	C -> U	CCA -> CUA	P -> L	378	Substitution	0.759
	114870	160	1	C -> U	CUG -> UUG	\	370	Silent	0.403
	114904	194	2	C -> U	UCG -> UUG	S -> L	344	Substitution	0.811
	114909	199	1	C -> U	CAU -> UAU	H -> Y	323	Substitution	0.796
	114931	221	2	C -> U	UCA -> UUA	S -> L	280	Substitution	0.793
	114940	230	2	C -> U	UCU -> UUU	S -> F	258	Substitution	0.558
	114949	239	2	C -> U	ACG -> AUG	T -> M	251	Substitution	0.988
	114952	242	2	C -> U	UCA -> UUA	S -> L	232	Substitution	0.647
	115045	335	2	C -> U	CCG -> CUG	P -> L	161	Substitution	0.776
	115168	458	2	C -> U	UCU -> UUU	S -> F	112	Substitution	0.714
ndhE	115415	22	1	C -> U	CCA -> UCA	P -> S	56	Substitution	0.732
	115447	54	3	C -> U	UAC -> UAU	\	31	Silent	0.613
	115482	89	2	C -> U	CCU -> CUU	P -> L	45	Substitution	0.8
	115497	104	2	C -> U	UCA -> UUA	S -> L	39	Substitution	0.795
	115584	191	2	C -> U	UCC -> UUC	S -> F	32	Substitution	0.719
psaC	116107	45	3	C -> U	ACC -> ACU	\	59	Silent	0.356
	116127	65	2	U -> C	CUC -> CCC	L -> P	66	Substitution	0.939
	116139	77	2	C -> U	UCA -> UUA	S -> L	58	Substitution	0.931
	116145	83	2	C -> U	ACG -> AUG	T -> M	58	Substitution	0.897
	116183	121	1	C -> U	CCU -> UCU	P -> S	59	Substitution	0.983
	116292	230	2	C -> U	ACG -> AUG	T -> M	52	Substitution	0.885
	116384	\	\	C -> U	\	\	42	Intergenic	0.69
	116390	\	\	C -> U	\	\	38	Intergenic	0.5
	116462	\	\	C -> U	\	\	38	Intergenic	0.421
ndhD	116464	2	2	C -> U	ACG -> AUG	T -> M	38	Substitution	0.289
	116497	35	2	C -> U	CCU -> CUU	P -> L	32	Substitution	0.906
	116509	47	2	C -> U	UCC -> UUC	S -> F	30	Substitution	0.8
	116518	56	2	C -> U	UCA -> UUA	S -> L	27	Substitution	0.296
	116521	59	2	C -> U	UCA -> UUA	S -> L	28	Substitution	0.571
	116572	110	2	C -> U	UCA -> UUA	S -> L	33	Substitution	0.303
	116734	272	2	C -> U	UCA -> UUA	S -> L	31	Substitution	0.71
	116737	275	2	C -> U	UCG -> UUG	S -> L	29	Substitution	0.655
	116767	305	2	C -> U	UCA -> UUA	S -> L	26	Substitution	0.731
	116805	343	1	C -> U	CAU -> UAU	H -> Y	27	Substitution	0.556
	116812	350	2	C -> U	UCG -> UUG	S -> L	26	Substitution	0.538
	116845	383	2	C -> U	UCA -> UUA	S -> L	22	Substitution	0.682
	116848	386	2	C -> U	UCC -> UUC	S -> F	21	Substitution	0.333
	116853	391	1	C -> U	CCU -> UCU	P -> S	20	Substitution	0.75
	116863	401	2	C -> U	ACU -> AUU	T -> I	20	Substitution	0.6
	116866	404	2	C -> U	UCA -> UUA	S -> L	21	Substitution	0.333
	116890	428	2	C -> U	CCG -> CUG	P -> L	17	Substitution	0.588
	116907	445	1	C -> U	CAC -> UAC	H -> Y	18	Substitution	0.667
	116914	452	2	C -> U	CCU -> CUU	P -> L	18	Substitution	0.722
	116998	536	2	C -> U	CCA -> CUA	P -> L	18	Substitution	0.722
	117052	590	2	C -> U	UCU -> UUU	S -> F	17	Substitution	0.706
	117340	878	2	C -> U	CCA -> CUA	P -> L	11	Substitution	0.455
	117345	883	1	C -> U	CCU -> UCU	P -> S	11	Substitution	0.636
	117412	950	2	C -> U	CCU -> CUU	P -> L	13	Substitution	0.385
	117427	965	2	U -> C	UUC -> UCC	F -> S	11	Substitution	0.455
	117460	998	2	C -> U	CCA -> CUA	P -> L	12	Substitution	0.333
	117471	1009	1	C -> U	CCU -> UCU	P -> S	10	Substitution	0.4
	117606	1144	1	C -> U	CCA -> UCA	P -> S	14	Substitution	0.643
	117664	1202	2	C -> U	UCU -> UUU	S -> F	21	Substitution	0.857
	117703	1241	2	C -> U	UCA -> UUA	S -> L	19	Substitution	0.316
	117760	1298	2	C -> U	UCG -> UUG	S -> L	22	Substitution	0.864
	117765	1303	1	C -> U	CCC -> UCC	P -> S	23	Substitution	0.696
	117849	1387	1	C -> U	CUC -> UUC	L -> F	24	Substitution	0.958
	117861	1399	1	C -> U	CGC -> UGC	R -> C	26	Substitution	0.731
	117957	1495	1	C -> U	CGG -> UGG	R -> W	13	Substitution	0.308
ccsA	118155	934	1	C -> U	CAU -> UAU	H -> Y	8	Substitution	0.875
	118175	914	2	C -> U	UCA -> UUA	S -> L	8	Substitution	1
	118178	911	2	C -> U	CCC -> CUC	P -> L	8	Substitution	1
	118197	892	1	C -> U	CGU -> UGU	R -> C	13	Substitution	1
	118203	886	1	C -> U	CGG -> UGG	R -> W	14	Substitution	1
	118205	884	2	C -> U	ACU -> AUU	T -> I	14	Substitution	0.929
	118211	878	2	C -> U	UCC -> UUC	S -> F	14	Substitution	1
	118220	869	2	C -> U	UCG -> UUG	S -> L	14	Substitution	0.929
	118229	860	2	C -> U	GCA -> GUA	A -> V	14	Substitution	0.786
	118239	850	1	C -> U	CCA -> UCA	P -> S	17	Substitution	0.941
	118307	782	2	C -> U	UCA -> UUA	S -> L	26	Substitution	1
	118403	686	2	C -> U	UCU -> UUU	S -> F	20	Substitution	0.85
	118415	674	2	C -> U	ACU -> AUU	T -> I	20	Substitution	0.75
	118439	650	2	C -> U	UCA -> UUA	S -> L	23	Substitution	0.783
	118610	479	2	C -> U	UCG -> UUG	S -> L	19	Substitution	0.526
	118613	476	2	C -> U	CCU -> CUU	P -> L	19	Substitution	0.737
	118638	451	1	C -> U	CGC -> UGC	R -> C	22	Substitution	0.636
	118640	449	2	C -> U	UCA -> UUA	S -> L	22	Substitution	0.727
	118653	436	1	C -> U	CAC -> UAC	H -> Y	21	Substitution	0.762
	118748	341	2	C -> U	UCA -> UUA	S -> L	27	Substitution	0.667
	118757	332	2	C -> U	UCU -> UUU	S -> F	32	Substitution	0.719
	118842	247	1	C -> U	CGU -> UGU	R -> C	41	Substitution	0.756
	118851	238	1	C -> U	CGG -> UGG	R -> W	43	Substitution	0.884
	118856	233	2	C -> U	CCU -> CUU	P -> L	45	Substitution	0.822
	118866	223	1	C -> U	CCU -> UCU	P -> S	40	Substitution	0.875
	118877	212	2	C -> U	UCA -> UUA	S -> L	36	Substitution	0.861
	118892	197	2	C -> U	UCA -> UUA	S -> L	32	Substitution	0.813
	118902	187	1	C -> U	CCC -> UCC	P -> S	31	Substitution	0.806
	118919	170	2	C -> U	UCA -> UUA	S -> L	36	Substitution	0.472
	119046	43	1	C -> U	CUC -> UUC	L -> F	20	Substitution	0.9
	119049	40	1	C -> U	CCU -> UCU	P -> S	19	Substitution	0.895
rpl32	120014	116	2	C -> U	UCA -> UUA	S -> L	10	Substitution	0.9
	120033	97	1	C -> U	CCU -> UCU	P -> S	7	Substitution	0.857
rpl21	120309	332	2	C -> U	CCA -> CUA	P -> L	10	Substitution	0.8
	120561	80	2	C -> U	UCC -> UUC	S -> F	5	Substitution	0.8
ndhF	121206	146	2	C -> U	ACA -> AUA	T -> I	9	Substitution	0.889
	121220	160	1	C -> U	CCU -> UCU	P -> S	12	Substitution	1
	121224	164	2	C -> U	CCC -> CUC	P -> L	12	Substitution	1
	121226	166	1	C -> U	CAC -> UAC	H -> Y	12	Substitution	0.583
	121286	226	1	C -> U	CAC -> UAC	H -> Y	18	Substitution	0.278
	121341	281	2	C -> U	ACU -> AUU	T -> I	16	Substitution	0.813
	121347	287	2	C -> U	UCA -> UUA	S -> L	16	Substitution	0.875
	121353	293	2	C -> U	CCA -> CUA	P -> L	14	Substitution	0.571
	121380	320	2	C -> U	ACG -> AUG	T -> M	13	Substitution	0.538
	121385	325	1	C -> U	CAC -> UAC	H -> Y	13	Substitution	1
	121403	343	1	C -> U	CCU -> UCU	P -> S	18	Substitution	0.889
	121440	380	2	C -> U	CCC -> CUC	P -> L	18	Substitution	0.889
	121449	389	2	C -> U	UCC -> UUC	S -> F	16	Substitution	0.688
	121457	397	1	C -> U	CCC -> UCC	P -> S	16	Substitution	0.563
	121464	404	2	C -> U	CCA -> CUA	P -> L	16	Substitution	0.5
	121499	439	1	C -> U	CAU -> UAU	H -> Y	30	Substitution	0.533
	121508	448	1	C -> U	CGG -> UGG	R -> W	30	Substitution	0.6
	121536	476	2	C -> U	UCA -> UUA	S -> L	32	Substitution	0.5
	121550	490	1	C -> U	CGG -> UGG	R -> W	31	Substitution	0.839
	121580	520	1	C -> U	CGU -> UGU	R -> C	25	Substitution	0.8
	121593	533	2	C -> U	UCU -> UUU	S -> F	26	Substitution	0.769
	121623	563	2	C -> U	UCA -> UUA	S -> L	31	Substitution	0.677
	121626	566	2	C -> U	UCA -> UUA	S -> L	25	Substitution	0.76
	121638	578	2	C -> U	UCA -> UUA	S -> L	28	Substitution	0.786
	121649	589	1	C -> U	CGG -> UGG	R -> W	25	Substitution	0.68
	121755	695	2	C -> U	CCA -> CUA	P -> L	29	Substitution	0.828
	121761	701	2	C -> U	CCA -> CUA	P -> L	29	Substitution	0.517
	121788	728	2	C -> U	UCU -> UUU	S -> F	20	Substitution	0.55
	121845	785	2	C -> U	CCU -> CUU	P -> L	19	Substitution	0.789
	121943	883	1	C -> U	CGG -> UGG	R -> W	16	Substitution	0.5
	122058	998	2	C -> U	CCA -> CUA	P -> L	9	Substitution	0.667
	122124	1064	2	C -> U	UCA -> UUA	S -> L	12	Substitution	1
	122130	1070	2	C -> U	CCU -> CUU	P -> L	12	Substitution	0.917
	122271	1211	2	C -> U	CCU -> CUU	P -> L	28	Substitution	0.857
	122300	1240	1	C -> U	CGG -> UGG	R -> W	27	Substitution	0.815
	122894	1834	1	C -> U	CUU -> UUU	L -> F	6	Substitution	1
	122912	1852	1	C -> U	CUC -> UUC	L -> F	7	Substitution	0.857
	122979	1919	2	C -> U	CCA -> CUA	P -> L	8	Substitution	0.375
	123047	1987	1	U -> C	\	\	7	Stop removals	0.714
	123084	2024	2	C -> U	CCU -> CUU	P -> L	9	Substitution	1
	123092	2032	1	C -> U	CGG -> UGG	R -> W	9	Substitution	1
	123129	2069	2	C -> U	UCA -> UUA	S -> L	9	Substitution	1
chlL	125693	806	2	C -> U	UCA -> UUA	S -> L	7	Substitution	1
	125789	710	2	C -> U	UCA -> UUA	S -> L	8	Substitution	1
	125978	521	2	C -> U	CCG -> CUG	P -> L	13	Substitution	1
trnA-UGC	139421	\	\	C -> U	\	\	2115	Intron edits	0.803
trnV-GAC	144489	\	\	C -> U	\	\	8	Intron edits	1
	144865	170	2	C -> U	UCA -> UUA	S -> L	17	Intergenic	1
	145684	\	\	C -> U	\	\	6	Intergenic	1
rps7	145759	69	3	C -> U	GUC -> GUU	\	10	Silent	1
	146004	314	2	C -> U	UCG -> UUG	S -> L	13	Substitution	0.769
	146049	359	2	C -> U	CCA -> CUA	P -> L	11	Substitution	0.818
	146061	371	2	C -> U	UCA -> UUA	S -> L	10	Substitution	0.9

## Sheet: I.shangrilaensis
Name	Editing position in genome	CDS Position	Editing position in codon	Change	Codon Change	Amino Acid Change	Coverage	Protein Effect	Variant Frequency
rpl2	689	61	1	C -> U	CUU -> UUU	L -> F	32	Substitution	0.813
	1392	\	\	C -> U	\	\	19	Intron edits	0.526
	1791	521	2	C -> U	UCA -> UUA	S -> L	75	Substitution	0.973
rps3	3144	286	1	U -> C	\	\	110	Stop removals	0.936
	3298	440	2	C -> U	ACG -> AUG	T -> M	89	Substitution	0.831
rpl16	3987	\	\	C -> U	\	\	73	Intron edits	0.959
	5127	\	\	C -> U	\	\	47	Intergenic	0.809
rpl14	5192	64	1	U -> C	\	\	67	Stop removals	0.627
	5238	110	2	C -> U	GCA -> GUA	A -> V	76	Substitution	0.974
	5241	113	2	C -> U	ACU -> AUU	T -> I	76	Substitution	0.987
	5307	179	2	C -> U	GCA -> GUA	A -> V	80	Substitution	0.9
	5457	329	2	C -> U	UCU -> UUU	S -> F	38	Substitution	0.974
	5490	362	2	C -> U	UCA -> UUA	S -> L	34	Substitution	0.941
	5492	364	1	C -> U	\	\	34	stop creation	0.941
rps8	5859	2	2	C -> U	ACG -> AUG	T -> M	39	Substitution	0.897
	5973	116	2	C -> U	CCU -> CUU	P -> L	50	Substitution	0.9
	5988	131	2	C -> U	UCU -> UUU	S -> F	58	Substitution	0.914
	6109	252	3	C -> U	CCC -> CCU	\	79	Silent	0.329
rpl36	6729	2	2	C -> U	ACG -> AUG	T -> M	33	Substitution	0.758
	6767	40	1	C -> U	CGU -> UGU	R -> C	38	Substitution	0.947
rps11	6980	11	2	C -> U	ACG -> AUG	T -> M	50	Substitution	0.98
	7301	332	2	C -> U	UCG -> UUG	S -> L	56	Substitution	0.929
rpoA	7484	88	1	C -> U	CAU -> UAU	H -> Y	52	Substitution	0.731
	7557	161	2	C -> U	UCA -> UUA	S -> L	39	Substitution	0.487
	7659	263	2	C -> U	ACU -> AUU	T -> I	43	Substitution	0.767
	7799	403	1	U -> C	\	\	33	Stop removals	0.545
petD	8717	481	1	C -> U	\	\	140	stop creation	0.979
	8728	470	2	C -> U	UCA -> UUA	S -> L	163	Substitution	0.969
	8797	401	2	C -> U	CCA -> CUA	P -> L	226	Substitution	0.96
	8857	341	2	C -> U	CCA -> CUA	P -> L	221	Substitution	0.968
	8872	326	2	C -> U	UCG -> UUG	S -> L	233	Substitution	0.966
	8875	323	2	C -> U	UCA -> UUA	S -> L	227	Substitution	0.943
	9028	170	2	C -> U	CCA -> CUA	P -> L	194	Substitution	0.995
	9037	161	2	C -> U	UCA -> UUA	S -> L	195	Substitution	0.969
	9545	\	\	C -> U	\	\	47	Intron edits	0.766
	9874	2	2	C -> U	ACG -> AUG	T -> M	82	Substitution	0.963
petB	10074	646	1	C -> U	\	\	182	stop creation	0.967
	10109	611	2	C -> U	CCA -> CUA	P -> L	222	Substitution	0.977
	10121	599	2	C -> U	CCG -> CUG	P -> L	246	Substitution	0.992
	10127	593	2	C -> U	UCU -> UUU	S -> F	266	Substitution	0.996
	10186	534	3	C -> U	UCC -> UCU	\	432	Silent	0.613
	10436	284	2	C -> U	CCA -> CUA	P -> L	240	Substitution	0.979
	10478	242	2	C -> U	UCA -> UUA	S -> L	251	Substitution	0.996
	10551	169	1	C -> U	CAC -> UAC	H -> Y	207	Substitution	0.995
	10625	95	2	C -> U	ACA -> AUA	T -> I	232	Substitution	0.983
	10722	\	\	C -> U	\	\	187	Intron edits	0.85
	10769	\	\	C -> U	\	\	188	Intron edits	0.872
	11036	\	\	C -> U	\	\	246	Intron edits	0.874
	11090	\	\	C -> U	\	\	238	Intron edits	0.529
	11283	\	\	C -> U	\	\	197	Intron edits	0.924
	11437	2	2	C -> U	ACG -> AUG	T -> M	276	Substitution	0.641
psbH	11642	197	2	C -> U	UCA -> UUA	S -> L	592	Substitution	0.986
	11649	190	1	C -> U	CCC -> UCC	P -> S	625	Substitution	0.986
	11678	161	2	C -> U	CCA -> CUA	P -> L	579	Substitution	0.967
	11681	158	2	C -> U	UCU -> UUU	S -> F	602	Substitution	0.97
	11771	68	2	C -> U	UCA -> UUA	S -> L	500	Substitution	0.986
	11774	65	2	C -> U	UCA -> UUA	S -> L	489	Substitution	0.955
	11837	2	2	C -> U	ACG -> AUG	T -> M	318	Substitution	0.925
psbN	11964	37	1	C -> U	CGU -> UGU	R -> C	1111	Substitution	0.57
	11968	41	2	C -> U	UCA -> UUA	S -> L	1135	Substitution	0.607
	11988	61	1	C -> U	CAC -> UAC	H -> Y	1246	Substitution	0.693
	11995	68	2	C -> U	UCG -> UUG	S -> L	1283	Substitution	0.765
	12061	\	\	C -> U	\	\	1191	Intergenic	0.666
psbT	12229	16	1	C -> U	CAU -> UAU	H -> Y	651	Substitution	0.257
	12243	2	2	C -> U	ACG -> AUG	T -> M	627	Substitution	0.287
	12259	\	\	C -> U	\	\	541	Intergenic	0.253
psbB	12620	1289	2	C -> U	UCU -> UUU	S -> F	462	Substitution	0.985
	13263	646	1	U -> C	UAC -> CAC	Y -> H	408	Substitution	0.814
	13853	56	2	C -> U	UCA -> UUA	S -> L	399	Substitution	0.985
	13871	38	2	C -> U	UCA -> UUA	S -> L	392	Substitution	0.987
	13930	\	\	C -> U	\	\	295	Intergenic	0.892
	13932	\	\	C -> U	\	\	283	Intergenic	0.947
clpP	15035	2	2	C -> U	ACG -> AUG	T -> M	40	Substitution	0.4
	15061	28	1	C -> U	CUU -> UUU	L -> F	36	Substitution	0.889
	15430	\	\	C -> U	\	\	20	Intron edits	0.75
	15483	\	\	C -> U	\	\	18	Intron edits	0.778
	15872	137	2	C -> U	ACU -> AUU	T -> I	35	Substitution	0.8
	16896	566	2	C -> U	ACU -> AUU	T -> I	190	Substitution	0.837
	16902	572	2	C -> U	CCU -> CUU	P -> L	192	Substitution	0.984
rpl20	18332	2	2	C -> U	ACG -> AUG	T -> M	24	Substitution	1
	18354	24	3	C -> U	UAC -> UAU	\	22	Silent	1
	18466	136	1	C -> U	CCC -> UCC	P -> S	34	Substitution	0.882
	18566	236	2	C -> U	UCU -> UUU	S -> F	27	Substitution	0.778
	18578	248	2	C -> U	UCA -> UUA	S -> L	27	Substitution	0.815
rpl33	19290	57	3	C -> U	GUC -> GUU	\	74	Silent	0.716
	19309	38	2	C -> U	UCA -> UUA	S -> L	71	Substitution	0.887
	19355	\	\	C -> U	\	\	71	Intergenic	0.479
psaJ	19620	127	1	C -> U	\	\	153	stop creation	0.922
	19649	98	2	C -> U	UCC -> UUC	S -> F	169	Substitution	0.787
	19667	80	2	C -> U	ACA -> AUA	T -> I	170	Substitution	0.876
	19670	77	2	C -> U	UCG -> UUG	S -> L	162	Substitution	0.963
	19682	65	2	C -> U	UCA -> UUA	S -> L	174	Substitution	0.874
	19685	62	2	C -> U	UCU -> UUU	S -> F	199	Substitution	0.889
petG	20910	88	1	U -> C	\	\	15	Stop removals	0.6
	20918	80	2	C -> U	UCA -> UUA	S -> L	15	Substitution	0.867
	20945	53	2	C -> U	UCA -> UUA	S -> L	16	Substitution	0.5
	20951	47	2	C -> U	ACA -> AUA	T -> I	16	Substitution	0.5
	20960	38	2	C -> U	UCG -> UUG	S -> L	16	Substitution	0.5
	20966	32	2	C -> U	UCA -> UUA	S -> L	19	Substitution	0.526
	20971	27	3	C -> U	AUC -> AUU	\	19	Silent	0.632
	20981	17	2	C -> U	CCA -> CUA	P -> L	22	Substitution	0.682
	20996	2	2	C -> U	ACG -> AUG	T -> M	25	Substitution	0.72
petL	21135	74	2	C -> U	UCA -> UUA	S -> L	11	Substitution	0.909
	21147	62	2	C -> U	CCA -> CUA	P -> L	11	Substitution	0.727
	21159	50	2	C -> U	CCA -> CUA	P -> L	10	Substitution	0.9
tufA	22512	\	\	C -> U	\	\	9	Intron edits	0.667
	22954	\	\	C -> U	\	\	61	Intergenic	0.803
psbE	23073	85	1	C -> U	CCC -> UCC	P -> S	104	Substitution	0.971
	23095	107	2	C -> U	UCA -> UUA	S -> L	121	Substitution	0.975
psbF	23329	80	2	C -> U	UCC -> UUC	S -> F	83	Substitution	0.964
	23332	83	2	C -> U	CCA -> CUA	P -> L	86	Substitution	0.953
	23350	101	2	C -> U	ACG -> AUG	T -> M	74	Substitution	0.973
psbL	23404	2	2	C -> U	ACG -> AUG	T -> M	61	Substitution	0.984
	23440	38	2	C -> U	UCA -> UUA	S -> L	57	Substitution	1
	23494	92	2	C -> U	CCA -> CUA	P -> L	58	Substitution	1
	23499	97	1	C -> U	CCC -> UCC	P -> S	60	Substitution	0.917
	23505	103	1	C -> U	CAC -> UAC	H -> Y	59	Substitution	0.966
	23512	110	2	C -> U	UCU -> UUU	S -> F	58	Substitution	1
	23573	\	\	C -> U	\	\	70	Intergenic	0.829
	23579	\	\	C -> U	\	\	68	Intergenic	0.662
psbJ	23691	59	2	C -> U	CCU -> CUU	P -> L	94	Substitution	0.915
	23703	71	2	C -> U	CCA -> CUA	P -> L	89	Substitution	0.899
	23715	83	2	C -> U	UCU -> UUU	S -> F	88	Substitution	0.977
	23720	88	1	C -> U	CAU -> UAU	H -> Y	81	Substitution	0.963
	23726	94	1	C -> U	CCA -> UCA	P -> S	83	Substitution	0.759
	23731	99	3	C -> U	UAC -> UAU	\	83	Silent	0.289
	23734	102	3	C -> U	UCC -> UCU	\	85	Silent	0.871
	23751	119	2	C -> U	CCG -> CUG	P -> L	87	Substitution	0.897
petA	25930	178	1	U -> C	UAC -> CAC	Y -> H	63	Substitution	0.984
cemA	26360	1490	2	C -> U	ACG -> AUG	T -> M	19	Substitution	0.789
	26370	1480	1	C -> U	CAU -> UAU	H -> Y	17	Substitution	0.471
	26402	1448	2	C -> U	UCA -> UUA	S -> L	14	Substitution	0.857
	26421	1429	1	C -> U	CAU -> UAU	H -> Y	13	Substitution	0.538
	26438	1412	2	C -> U	UCA -> UUA	S -> L	11	Substitution	0.909
	26466	1384	1	C -> U	CGC -> UGC	R -> C	15	Substitution	1
	26559	1291	1	C -> U	CGU -> UGU	R -> C	30	Substitution	0.733
	26561	1289	2	C -> U	CCA -> CUA	P -> L	30	Substitution	0.733
	26576	1274	2	C -> U	CCU -> CUU	P -> L	32	Substitution	0.656
	26638	1212	3	U -> C	CUU -> CUC	\	36	Silent	0.472
	26711	1139	2	C -> U	CCA -> CUA	P -> L	34	Substitution	0.382
	26717	1133	2	C -> U	CCG -> CUG	P -> L	35	Substitution	0.543
	26720	1130	2	U -> C	AUU -> ACU	I -> T	35	Substitution	0.4
	26940	910	1	C -> U	CGG -> UGG	R -> W	20	Substitution	0.6
	26996	854	2	C -> U	UCA -> UUA	S -> L	28	Substitution	1
	27104	746	2	C -> U	UCA -> UUA	S -> L	31	Substitution	0.806
	27263	587	2	C -> U	CCA -> CUA	P -> L	33	Substitution	0.879
	27272	578	2	C -> U	CCG -> CUG	P -> L	31	Substitution	0.839
	27606	244	1	C -> U	CUA -> UUA	\	19	Silent	0.789
	27608	242	2	C -> U	UCA -> UUA	S -> L	19	Substitution	1
	27848	2	2	C -> U	ACG -> AUG	T -> M	33	Substitution	0.333
ycf4	27973	571	1	C -> U	\	\	17	stop creation	0.824
	28020	524	2	C -> U	UCG -> UUG	S -> L	23	Substitution	0.435
	28060	484	1	C -> U	CAC -> UAC	H -> Y	31	Substitution	0.484
	28107	437	2	C -> U	ACG -> AUG	T -> M	44	Substitution	0.636
	28111	433	1	C -> U	CAC -> UAC	H -> Y	45	Substitution	0.422
	28282	262	1	C -> U	CGG -> UGG	R -> W	39	Substitution	0.974
	28284	260	2	C -> U	UCA -> UUA	S -> L	42	Substitution	0.667
	28306	238	1	C -> U	CCC -> UCC	P -> S	43	Substitution	0.977
	28311	233	2	C -> U	UCC -> UUC	S -> F	41	Substitution	0.927
	28317	227	2	C -> U	CCG -> CUG	P -> L	41	Substitution	0.927
	28333	211	1	C -> U	CAC -> UAC	H -> Y	43	Substitution	0.86
	28468	76	1	C -> U	CGC -> UGC	R -> C	38	Substitution	0.816
	28474	70	1	C -> U	CGG -> UGG	R -> W	37	Substitution	0.811
	28529	15	3	C -> U	UCC -> UCU	\	34	Silent	0.294
	28542	2	2	C -> U	ACG -> AUG	T -> M	33	Substitution	0.758
	28587	\	\	C -> U	\	\	25	Intergenic	0.92
psaI	29062	20	2	C -> U	UCA -> UUA	S -> L	45	Substitution	0.956
	29080	2	2	C -> U	ACG -> AUG	T -> M	42	Substitution	0.929
atpB	33324	13	1	C -> U	CCU -> UCU	P -> S	84	Substitution	0.286
	33441	130	1	C -> U	CCU -> UCU	P -> S	65	Substitution	0.938
	33445	134	2	C -> U	UCA -> UUA	S -> L	70	Substitution	0.986
atpE	35154	356	2	C -> U	UCC -> UUC	S -> F	59	Substitution	0.814
trnV-UAC	36165	\	\	U -> C	\	\	49	Intron edits	0.469
	36196	\	\	C -> U	\	\	43	Intron edits	0.535
ndhC	37213	12	3	C -> U	AUC -> AUU	\	92	Silent	0.739
	37277	76	1	C -> U	CCA -> UCA	P -> S	138	Substitution	0.746
	37401	200	2	C -> U	CCA -> CUA	P -> L	102	Substitution	0.941
	37413	212	2	C -> U	ACU -> AUU	T -> I	102	Substitution	0.961
	37437	236	2	C -> U	CCU -> CUU	P -> L	87	Substitution	0.897
	37512	311	2	C -> U	UCA -> UUA	S -> L	69	Substitution	0.957
	37524	323	2	C -> U	UCG -> UUG	S -> L	71	Substitution	0.93
	37535	334	1	C -> U	CGG -> UGG	R -> W	69	Substitution	0.957
	37551	350	2	C -> U	UCG -> UUG	S -> L	84	Substitution	0.94
ndhK	37693	139	1	C -> U	CCG -> UCG	P -> S	238	Substitution	0.975
	37699	145	1	C -> U	CGG -> UGG	R -> W	239	Substitution	0.983
	37730	176	2	C -> U	CCC -> CUC	P -> L	186	Substitution	0.935
	37760	206	2	C -> U	UCC -> UUC	S -> F	216	Substitution	0.815
	37765	211	1	C -> U	CCG -> UCG	P -> S	209	Substitution	0.962
	37790	236	2	C -> U	UCC -> UUC	S -> F	218	Substitution	0.972
	37961	407	2	C -> U	UCC -> UUC	S -> F	130	Substitution	0.923
	38147	593	2	C -> U	UCA -> UUA	S -> L	236	Substitution	0.928
	38347	\	\	C -> U	\	\	168	Intergenic	0.81
ndhJ	38388	4	1	U -> C	\	\	165	Stop removals	0.339
	38470	86	2	C -> U	UCA -> UUA	S -> L	195	Substitution	0.651
	38512	128	2	C -> U	CCA -> CUA	P -> L	211	Substitution	0.815
	38527	143	2	C -> U	UCC -> UUC	S -> F	212	Substitution	0.892
	38536	152	2	C -> U	CCU -> CUU	P -> L	206	Substitution	0.67
	38596	212	2	C -> U	CCA -> CUA	P -> L	232	Substitution	0.957
	38641	257	2	C -> U	ACA -> AUA	T -> I	276	Substitution	0.717
	38650	266	2	C -> U	UCU -> UUU	S -> F	295	Substitution	0.807
	38694	310	1	C -> U	CGG -> UGG	R -> W	366	Substitution	0.954
	38748	364	1	C -> U	CAU -> UAU	H -> Y	307	Substitution	0.886
	38793	409	1	C -> U	CGG -> UGG	R -> W	267	Substitution	0.94
	38820	436	1	C -> U	CAU -> UAU	H -> Y	260	Substitution	0.877
	38845	461	2	C -> U	CCA -> CUA	P -> L	219	Substitution	0.95
	38859	475	1	C -> U	\	\	228	stop creation	0.899
	38884	\	\	C -> U	\	\	213	Intergenic	0.69
rps4	41287	2	2	C -> U	ACG -> AUG	T -> M	69	Substitution	0.899
	41347	62	2	C -> U	CCA -> CUA	P -> L	58	Substitution	0.931
	41536	251	2	C -> U	UCA -> UUA	S -> L	68	Substitution	0.971
	41560	275	2	C -> U	UCA -> UUA	S -> L	72	Substitution	0.986
	41574	289	1	C -> U	CUU -> UUU	L -> F	74	Substitution	0.973
	41779	494	2	C -> U	UCG -> UUG	S -> L	42	Substitution	0.976
	41845	560	2	C -> U	UCA -> UUA	S -> L	37	Substitution	1
	41877	592	1	C -> U	CAU -> UAU	H -> Y	37	Substitution	0.919
	42023	\	\	C -> U	\	\	33	Intergenic	0.848
ycf3	43063	44	2	C -> U	UCU -> UUU	S -> F	58	Substitution	0.948
	43126	107	2	C -> U	UCU -> UUU	S -> F	63	Substitution	0.857
	43906	224	2	C -> U	CCG -> CUG	P -> L	43	Substitution	0.977
	44209	\	\	C -> U	\	\	72	Intron edits	0.944
	44244	\	\	C -> U	\	\	63	Intron edits	0.952
	44286	\	\	C -> U	\	\	43	Intron edits	0.884
	45083	\	\	C -> U	\	\	25	Intergenic	0.32
	45086	\	\	C -> U	\	\	25	Intergenic	0.32
psaB	47992	2	2	C -> U	ACG -> AUG	T -> M	438	Substitution	0.986
	48409	419	2	C -> U	CCC -> CUC	P -> L	386	Substitution	0.995
	48436	446	2	C -> U	UCU -> UUU	S -> F	386	Substitution	0.943
psbZ	51395	139	1	C -> U	CGG -> UGG	R -> W	214	Substitution	0.981
	51397	137	2	C -> U	CCA -> CUA	P -> L	222	Substitution	0.95
	51454	80	2	C -> U	CCU -> CUU	P -> L	168	Substitution	0.81
	51478	56	2	C -> U	CCA -> CUA	P -> L	155	Substitution	0.968
	51534	\	\	C -> U	\	\	106	Intergenic	0.377
psbD	54551	\	\	C -> U	\	\	167	Intergenic	0.802
psbA	60150	\	\	C -> U	\	\	11	Intergenic	0.364
matK	62735	\	\	C -> U	\	\	8	Intergenic	0.75
chlB	65420	362	2	C -> U	CCC -> CUC	P -> L	33	Substitution	0.879
psbI	67047	36	3	C -> U	GUC -> GUU	\	297	Silent	0.29
	67054	43	1	C -> U	CUU -> UUU	L -> F	302	Substitution	0.911
psaM	67531	53	2	C -> U	ACA -> AUA	T -> I	12046	Substitution	0.854
atpF	70960	518	2	C -> U	UCG -> UUG	S -> L	166	Substitution	0.946
atpH	72778	\	\	C -> U	\	\	387	Intergenic	0.618
atpI	74132	190	1	U -> C	\	\	124	Stop removals	0.911
	74320	2	2	C -> U	ACG -> AUG	T -> M	84	Substitution	0.964
rps2	74839	\	\	C -> U	\	\	75	Intron edits	0.453
ndhB	75490	\	\	C -> U	\	\	32	Intron edits	0.938
rpoC2	75758	4157	2	C -> U	CCG -> CUG	P -> L	42	Substitution	0.881
	75815	4100	2	C -> U	CCU -> CUU	P -> L	35	Substitution	0.886
	75846	4069	1	C -> U	CGG -> UGG	R -> W	30	Substitution	0.867
	76025	3890	2	C -> U	CCA -> CUA	P -> L	27	Substitution	0.667
	76037	3878	2	C -> U	UCA -> UUA	S -> L	26	Substitution	0.962
	76040	3875	2	C -> U	UCU -> UUU	S -> F	28	Substitution	0.893
	76166	3749	2	C -> U	UCG -> UUG	S -> L	46	Substitution	0.87
	76254	3661	1	C -> U	CGG -> UGG	R -> W	54	Substitution	0.852
	76341	3574	1	C -> U	CUU -> UUU	L -> F	50	Substitution	0.82
	76376	3539	2	C -> U	UCA -> UUA	S -> L	43	Substitution	0.86
	76385	3530	2	C -> U	UCA -> UUA	S -> L	45	Substitution	0.867
	76732	3183	3	C -> U	UCC -> UCU	\	13	Silent	0.462
	76774	3141	3	C -> U	CUC -> CUU	\	18	Silent	0.333
	76836	3079	1	C -> U	CCG -> UCG	P -> S	28	Substitution	0.536
	77590	2325	3	C -> U	CCC -> CCU	\	18	Silent	0.278
	77804	2111	2	C -> U	UCA -> UUA	S -> L	13	Substitution	1
	77924	1991	2	C -> U	UCA -> UUA	S -> L	35	Substitution	1
	78185	1730	2	C -> U	CCG -> CUG	P -> L	13	Substitution	0.692
	78495	1420	1	C -> U	CGG -> UGG	R -> W	18	Substitution	0.889
	78864	1051	1	U -> C	\	\	18	Stop removals	0.667
	78971	944	2	C -> U	UCA -> UUA	S -> L	11	Substitution	0.909
	78980	935	2	C -> U	CCG -> CUG	P -> L	12	Substitution	0.75
	79397	518	2	C -> U	CCA -> CUA	P -> L	9	Substitution	0.556
	79409	506	2	C -> U	UCU -> UUU	S -> F	8	Substitution	0.875
	79460	455	2	C -> U	UCA -> UUA	S -> L	10	Substitution	1
	79515	400	1	C -> U	CCG -> UCG	P -> S	7	Substitution	0.857
	79799	116	2	C -> U	CCA -> CUA	P -> L	6	Substitution	1
rpoC1	80118	1982	2	C -> U	UCG -> UUG	S -> L	15	Substitution	0.6
	81468	632	2	C -> U	CCG -> CUG	P -> L	21	Substitution	0.667
	81580	520	1	C -> U	CGG -> UGG	R -> W	15	Substitution	0.8
	81607	493	1	U -> C	\	\	12	Stop removals	0.417
	81633	467	2	C -> U	UCA -> UUA	S -> L	11	Substitution	0.818
	81741	\	\	C -> U	\	\	16	Intron edits	0.5
	81747	\	\	U -> C	\	\	16	Intron edits	0.5
	81815	\	\	C -> U	\	\	13	Intron edits	0.462
	82021	\	\	C -> U	\	\	7	Intron edits	1
	82498	353	2	C -> U	UCA -> UUA	S -> L	17	Substitution	0.706
	82528	323	2	C -> U	UCA -> UUA	S -> L	22	Substitution	0.955
	82573	278	2	C -> U	UCU -> UUU	S -> F	15	Substitution	0.867
	82643	208	1	C -> U	CGU -> UGU	R -> C	17	Substitution	0.765
rpoB	82929	3167	2	C -> U	UCG -> UUG	S -> L	18	Substitution	0.667
	82935	3161	2	C -> U	CCA -> CUA	P -> L	18	Substitution	0.667
	83085	3011	2	C -> U	CCA -> CUA	P -> L	14	Substitution	0.643
	83112	2984	2	C -> U	CCA -> CUA	P -> L	6	Substitution	0.667
	84138	1958	2	C -> U	CCA -> CUA	P -> L	10	Substitution	0.6
	84235	1861	1	C -> U	CGU -> UGU	R -> C	6	Substitution	1
	84465	1631	2	C -> U	UCA -> UUA	S -> L	36	Substitution	0.528
	84504	1592	2	C -> U	CCU -> CUU	P -> L	32	Substitution	0.531
	84508	1588	1	C -> U	CCU -> UCU	P -> S	30	Substitution	0.6
	84520	1576	1	C -> U	CCC -> UCC	P -> S	28	Substitution	0.607
	84691	1405	1	C -> U	CAU -> UAU	H -> Y	15	Substitution	0.933
	84699	1397	2	C -> U	ACU -> AUU	T -> I	15	Substitution	0.933
	84969	1127	2	C -> U	UCU -> UUU	S -> F	39	Substitution	0.41
	85035	1061	2	C -> U	CCA -> CUA	P -> L	39	Substitution	0.308
	85104	992	2	C -> U	UCG -> UUG	S -> L	31	Substitution	0.645
	85113	983	2	C -> U	UCA -> UUA	S -> L	26	Substitution	0.731
	85125	971	2	C -> U	UCA -> UUA	S -> L	26	Substitution	0.692
	85137	959	2	C -> U	UCA -> UUA	S -> L	27	Substitution	0.667
	85140	956	2	C -> U	UCA -> UUA	S -> L	27	Substitution	0.407
	85221	875	2	C -> U	UCG -> UUG	S -> L	35	Substitution	0.829
	85257	839	2	C -> U	UCA -> UUA	S -> L	25	Substitution	0.64
	85326	770	2	C -> U	CCA -> CUA	P -> L	14	Substitution	1
	85344	752	2	C -> U	UCU -> UUU	S -> F	13	Substitution	0.385
	85359	737	2	C -> U	UCA -> UUA	S -> L	6	Substitution	0.833
	85485	611	2	C -> U	UCG -> UUG	S -> L	10	Substitution	0.9
	85611	485	2	C -> U	CCU -> CUU	P -> L	10	Substitution	0.6
	85678	418	1	C -> U	CCA -> UCA	P -> S	9	Substitution	0.556
	85696	400	1	C -> U	CUU -> UUU	L -> F	10	Substitution	0.4
	85731	365	2	C -> U	GCA -> GUA	A -> V	9	Substitution	0.889
	85839	257	2	C -> U	UCG -> UUG	S -> L	10	Substitution	0.8
	85857	239	2	C -> U	UCA -> UUA	S -> L	10	Substitution	0.8
	85864	232	1	C -> U	CCC -> UCC	P -> S	10	Substitution	0.6
	85871	225	3	C -> U	ACG -> ACU	\	10	Silent	0.3
	85992	104	2	C -> U	CCG -> CUG	P -> L	9	Substitution	0.778
ycf66	87382	227	2	C -> U	UCU -> UUU	S -> F	7	Substitution	0.857
	87448	161	2	C -> U	UCC -> UUC	S -> F	7	Substitution	0.571
psbM	88381	74	2	C -> U	CCU -> CUU	P -> L	48	Substitution	0.958
	88387	68	2	C -> U	CCU -> CUU	P -> L	52	Substitution	0.885
	88390	65	2	C -> U	UCA -> UUA	S -> L	55	Substitution	0.964
ndhB	89670	1286	2	C -> U	UCG -> UUG	S -> L	18	Substitution	1
	89703	1253	2	C -> U	CCU -> CUU	P -> L	18	Substitution	0.889
	89754	1202	2	C -> U	CCA -> CUA	P -> L	18	Substitution	0.944
	89781	1175	2	C -> U	UCA -> UUA	S -> L	20	Substitution	0.7
	89803	1153	1	C -> U	CCU -> UCU	P -> S	20	Substitution	0.65
	89808	1148	2	C -> U	UCA -> UUA	S -> L	20	Substitution	0.8
	89814	1142	2	C -> U	CCA -> CUA	P -> L	20	Substitution	1
	89819	1137	3	C -> U	UUC -> UUU	\	20	Silent	0.4
	89892	1064	2	C -> U	UCA -> UUA	S -> L	22	Substitution	1
	90028	928	1	C -> U	CCA -> UCA	P -> S	21	Substitution	0.905
	91242	447	3	C -> U	UCC -> UCU	\	30	Silent	0.433
	91249	440	2	C -> U	UCA -> UUA	S -> L	30	Substitution	0.933
	91276	413	2	C -> U	CCA -> CUA	P -> L	25	Substitution	0.52
	91621	68	2	C -> U	UCU -> UUU	S -> F	16	Substitution	0.688
	91642	47	2	C -> U	UCA -> UUA	S -> L	10	Substitution	0.9
	91660	29	2	C -> U	UCA -> UUA	S -> L	16	Substitution	0.938
	91760	\	\	C -> U	\	\	11	Intergenic	0.455
rps7	92085	371	2	C -> U	UCA -> UUA	S -> L	61	Substitution	0.852
	92097	359	2	C -> U	CCA -> CUA	P -> L	61	Substitution	0.934
	92142	314	2	C -> U	UCG -> UUG	S -> L	70	Substitution	0.9
	92387	69	3	C -> U	GUC -> GUU	\	29	Silent	0.897
	92462	\	\	C -> U	\	\	27	Intergenic	0.778
	93281	170	2	C -> U	UCA -> UUA	S -> L	22	Substitution	0.955
trnA-UGC	98693	\	\	C -> U	\	\	119	Intron edits	0.714
trnR-ACG	103338	\	\	C -> U	\	\	7	Intergenic	0.429
ycf1	106311	1234	1	C -> U	CUU -> UUU	L -> F	11	Substitution	0.364
	109460	4383	3	C -> U	UAC -> UAU	\	11	Silent	0.636
	109525	4448	2	C -> U	UCU -> UUU	S -> F	11	Substitution	0.636
	109575	4498	1	C -> U	CGG -> UGG	R -> W	11	Substitution	0.818
	109612	4535	2	C -> U	UCA -> UUA	S -> L	13	Substitution	0.846
	110077	\	\	C -> U	\	\	25	Intergenic	0.6
rps15	110179	101	2	C -> U	CCU -> CUU	P -> L	33	Substitution	0.848
	110268	190	1	C -> U	CAU -> UAU	H -> Y	28	Substitution	0.786
ndhH	110457	2	2	C -> U	ACG -> AUG	T -> M	41	Substitution	0.317
	110568	113	2	C -> U	ACU -> AUU	T -> I	37	Substitution	0.811
	110703	248	2	C -> U	GCA -> GUA	A -> V	43	Substitution	0.884
	110837	382	1	U -> C	\	\	41	Stop removals	0.756
	110847	392	2	C -> U	UCC -> UUC	S -> F	47	Substitution	0.851
	111126	671	2	C -> U	CCA -> CUA	P -> L	68	Substitution	0.941
	111170	715	1	C -> U	CAU -> UAU	H -> Y	81	Substitution	0.753
	111474	1019	2	C -> U	UCU -> UUU	S -> F	77	Substitution	0.961
	111618	1163	2	C -> U	ACG -> AUG	T -> M	52	Substitution	0.885
ndhA	111640	2	2	C -> U	ACG -> AUG	T -> M	45	Substitution	0.8
	111790	152	2	C -> U	CCU -> CUU	P -> L	81	Substitution	0.975
	111850	212	2	C -> U	UCG -> UUG	S -> L	85	Substitution	0.871
	112066	428	2	U -> C	CUU -> CCU	L -> P	66	Substitution	0.879
	112075	437	2	C -> U	CCC -> CUC	P -> L	65	Substitution	0.892
	112173	535	1	C -> U	CGU -> UGU	R -> C	52	Substitution	0.808
	112180	542	2	C -> U	UCA -> UUA	S -> L	46	Substitution	0.783
	112184	546	3	C -> U	UCC -> UCU	\	46	Silent	0.413
	112192	554	2	C -> U	CCA -> CUA	P -> L	43	Substitution	0.953
	113025	613	1	C -> U	CGG -> UGG	R -> W	84	Substitution	0.25
	113059	647	2	C -> U	UCC -> UUC	S -> F	85	Substitution	0.706
	113076	664	1	C -> U	CCU -> UCU	P -> S	87	Substitution	0.667
	113083	671	2	C -> U	CCG -> CUG	P -> L	90	Substitution	0.689
	113196	784	1	C -> U	CAU -> UAU	H -> Y	94	Substitution	0.755
	113242	830	2	C -> U	UCG -> UUG	S -> L	104	Substitution	0.75
	113374	962	2	C -> U	UCU -> UUU	S -> F	84	Substitution	0.976
ndhI	113991	345	3	C -> U	CCC -> CCU	\	1026	Silent	0.582
	114319	\	\	C -> U	\	\	1156	Intergenic	0.654
ndhG	114402	53	2	C -> U	UCA -> UUA	S -> L	1988	Substitution	0.872
	114423	74	2	C -> U	CCA -> CUA	P -> L	2166	Substitution	0.691
	114435	86	2	C -> U	UCG -> UUG	S -> L	2103	Substitution	0.853
	114462	113	2	C -> U	CCU -> CUU	P -> L	2219	Substitution	0.937
	114468	119	2	C -> U	UCA -> UUA	S -> L	2355	Substitution	0.859
	114474	125	2	C -> U	UCA -> UUA	S -> L	2337	Substitution	0.779
	114495	146	2	C -> U	CCU -> CUU	P -> L	2383	Substitution	0.556
	114498	149	2	C -> U	CCA -> CUA	P -> L	2426	Substitution	0.852
	114509	160	1	C -> U	CUG -> UUG	\	2382	Silent	0.339
	114543	194	2	C -> U	UCG -> UUG	S -> L	2380	Substitution	0.796
	114548	199	1	C -> U	CAU -> UAU	H -> Y	2276	Substitution	0.938
	114570	221	2	C -> U	UCA -> UUA	S -> L	2275	Substitution	0.963
	114579	230	2	C -> U	UCU -> UUU	S -> F	2242	Substitution	0.862
	114588	239	2	C -> U	ACG -> AUG	T -> M	2195	Substitution	0.932
	114591	242	2	C -> U	UCA -> UUA	S -> L	2089	Substitution	0.925
	114684	335	2	C -> U	CCG -> CUG	P -> L	1830	Substitution	0.896
	114807	458	2	C -> U	UCU -> UUU	S -> F	1629	Substitution	0.571
ndhE	115054	22	1	C -> U	CCA -> UCA	P -> S	1403	Substitution	0.909
	115086	54	3	C -> U	UAC -> UAU	\	1174	Silent	0.406
	115121	89	2	C -> U	CCU -> CUU	P -> L	1299	Substitution	0.976
	115136	104	2	C -> U	UCA -> UUA	S -> L	1217	Substitution	0.926
psaC	115744	45	3	C -> U	ACC -> ACU	\	659	Silent	0.341
	115764	65	2	U -> C	CUC -> CCC	L -> P	638	Substitution	0.978
	115776	77	2	C -> U	UCA -> UUA	S -> L	668	Substitution	0.991
	115782	83	2	C -> U	ACG -> AUG	T -> M	668	Substitution	0.991
	115820	121	1	C -> U	CCU -> UCU	P -> S	668	Substitution	0.979
	115929	230	2	C -> U	ACG -> AUG	T -> M	434	Substitution	0.979
	116021	\	\	C -> U	\	\	290	Intron edits	0.707
	116099	\	\	C -> U	\	\	159	Intron edits	0.497
ndhD	116101	2	2	C -> U	ACG -> AUG	T -> M	156	Substitution	0.346
	116134	35	2	C -> U	CCU -> CUU	P -> L	147	Substitution	0.898
	116146	47	2	C -> U	CCC -> CUC	P -> L	129	Substitution	0.791
	116155	56	2	C -> U	UCA -> UUA	S -> L	109	Substitution	0.725
	116158	59	2	C -> U	UCA -> UUA	S -> L	111	Substitution	0.784
	116209	110	2	C -> U	UCA -> UUA	S -> L	140	Substitution	0.564
	116286	187	1	U -> C	\	\	112	Stop removals	0.402
	116371	272	2	C -> U	UCA -> UUA	S -> L	112	Substitution	0.893
	116374	275	2	C -> U	UCG -> UUG	S -> L	110	Substitution	0.973
	116404	305	2	C -> U	UCA -> UUA	S -> L	131	Substitution	0.641
	116442	343	1	C -> U	CAU -> UAU	H -> Y	141	Substitution	0.986
	116449	350	2	C -> U	UCG -> UUG	S -> L	145	Substitution	0.752
	116482	383	2	C -> U	UCA -> UUA	S -> L	135	Substitution	0.815
	116485	386	2	C -> U	UCC -> UUC	S -> F	136	Substitution	0.875
	116490	391	1	C -> U	CCU -> UCU	P -> S	140	Substitution	0.714
	116500	401	2	C -> U	ACU -> AUU	T -> I	144	Substitution	0.771
	116503	404	2	C -> U	UCA -> UUA	S -> L	146	Substitution	0.774
	116509	410	2	C -> U	UCU -> UUU	S -> F	147	Substitution	0.517
	116527	428	2	C -> U	CCG -> CUG	P -> L	136	Substitution	0.588
	116544	445	1	C -> U	CAC -> UAC	H -> Y	146	Substitution	0.788
	116551	452	2	C -> U	CCU -> CUU	P -> L	165	Substitution	0.515
	116635	536	2	C -> U	CCA -> CUA	P -> L	192	Substitution	0.896
	116689	590	2	C -> U	UCU -> UUU	S -> F	214	Substitution	0.874
	116845	746	2	C -> U	CCA -> CUA	P -> L	93	Substitution	0.903
	116881	782	2	C -> U	CCA -> CUA	P -> L	84	Substitution	0.738
	116977	878	2	C -> U	CCA -> CUA	P -> L	73	Substitution	0.973
	116982	883	1	C -> U	CCU -> UCU	P -> S	76	Substitution	0.882
	117049	950	2	C -> U	CCU -> CUU	P -> L	84	Substitution	0.905
	117064	965	2	U -> C	UUC -> UCC	F -> S	79	Substitution	0.772
	117097	998	2	C -> U	CCA -> CUA	P -> L	83	Substitution	0.867
	117108	1009	1	C -> U	CCU -> UCU	P -> S	82	Substitution	0.939
	117139	1040	2	C -> U	UCU -> UUU	S -> F	72	Substitution	0.792
	117142	1043	2	C -> U	UCA -> UUA	S -> L	72	Substitution	0.764
	117243	1144	1	C -> U	CCA -> UCA	P -> S	113	Substitution	0.646
	117301	1202	2	C -> U	UCU -> UUU	S -> F	121	Substitution	0.901
	117340	1241	2	C -> U	UCA -> UUA	S -> L	154	Substitution	0.721
	117397	1298	2	C -> U	UCG -> UUG	S -> L	139	Substitution	0.647
	117402	1303	1	C -> U	CCC -> UCC	P -> S	138	Substitution	0.703
	117486	1387	1	C -> U	CUC -> UUC	L -> F	106	Substitution	0.764
	117498	1399	1	C -> U	CGC -> UGC	R -> C	105	Substitution	0.914
	117594	1495	1	C -> U	CGG -> UGG	R -> W	24	Substitution	0.917
ccsA	117792	931	1	C -> U	CAU -> UAU	H -> Y	5	Substitution	0.8
	117812	911	2	C -> U	UCA -> UUA	S -> L	9	Substitution	0.889
	117815	908	2	C -> U	CCC -> CUC	P -> L	10	Substitution	0.9
	117834	889	1	C -> U	CGU -> UGU	R -> C	15	Substitution	0.733
	117840	883	1	C -> U	CGG -> UGG	R -> W	15	Substitution	0.733
	117842	881	2	C -> U	ACU -> AUU	T -> I	15	Substitution	0.867
	117857	866	2	C -> U	UCG -> UUG	S -> L	17	Substitution	0.765
	117866	857	2	C -> U	GCA -> GUA	A -> V	16	Substitution	0.75
	117876	847	1	C -> U	CCA -> UCA	P -> S	19	Substitution	0.579
	117944	779	2	C -> U	UCA -> UUA	S -> L	31	Substitution	0.806
	118040	683	2	C -> U	UCU -> UUU	S -> F	32	Substitution	0.875
	118052	671	2	C -> U	ACU -> AUU	T -> I	28	Substitution	0.964
	118076	647	2	C -> U	UCA -> UUA	S -> L	32	Substitution	0.906
	118244	479	2	C -> U	UCG -> UUG	S -> L	28	Substitution	0.821
	118247	476	2	C -> U	CCU -> CUU	P -> L	27	Substitution	0.815
	118272	451	1	C -> U	CGU -> UGU	R -> C	29	Substitution	0.828
	118274	449	2	C -> U	UCA -> UUA	S -> L	31	Substitution	0.806
	118287	436	1	C -> U	CAC -> UAC	H -> Y	32	Substitution	0.844
	118323	400	1	C -> U	CGG -> UGG	R -> W	25	Substitution	0.88
	118382	341	2	C -> U	UCA -> UUA	S -> L	34	Substitution	0.765
	118391	332	2	C -> U	UCU -> UUU	S -> F	37	Substitution	0.892
	118476	247	1	C -> U	CGU -> UGU	R -> C	34	Substitution	0.735
	118485	238	1	C -> U	CGG -> UGG	R -> W	32	Substitution	0.906
	118490	233	2	C -> U	CCU -> CUU	P -> L	29	Substitution	0.862
	118500	223	1	C -> U	CCU -> UCU	P -> S	32	Substitution	0.781
	118511	212	2	C -> U	UCA -> UUA	S -> L	25	Substitution	0.84
	118526	197	2	C -> U	UCA -> UUA	S -> L	21	Substitution	0.81
	118536	187	1	C -> U	CCC -> UCC	P -> S	21	Substitution	1
	118553	170	2	C -> U	UCA -> UUA	S -> L	20	Substitution	0.9
	118680	43	1	C -> U	CUC -> UUC	L -> F	11	Substitution	0.909
	118683	40	1	C -> U	CCU -> UCU	P -> S	11	Substitution	1
rpl32	119646	116	2	C -> U	UCA -> UUA	S -> L	65	Substitution	1
rpl21	119940	332	2	C -> U	CCA -> CUA	P -> L	15	Substitution	0.933
	119998	274	1	U -> C	\	\	23	Stop removals	0.783
	120025	247	1	C -> U	CAU -> UAU	H -> Y	25	Substitution	0.76
	120192	80	2	C -> U	UCC -> UUC	S -> F	19	Substitution	0.895
ndhF	120707	16	1	C -> U	CAU -> UAU	H -> Y	25	Substitution	0.68
	120837	146	2	C -> U	ACA -> AUA	T -> I	26	Substitution	1
	120917	226	1	C -> U	CAC -> UAC	H -> Y	31	Substitution	0.645
	120978	287	2	C -> U	UCA -> UUA	S -> L	24	Substitution	1
	120984	293	2	C -> U	CCA -> CUA	P -> L	23	Substitution	0.783
	121011	320	2	C -> U	ACG -> AUG	T -> M	23	Substitution	1
	121016	325	1	C -> U	CAC -> UAC	H -> Y	23	Substitution	0.913
	121034	343	1	C -> U	CCU -> UCU	P -> S	25	Substitution	1
	121071	380	2	C -> U	CCC -> CUC	P -> L	21	Substitution	1
	121088	397	1	C -> U	CCC -> UCC	P -> S	20	Substitution	0.95
	121095	404	2	C -> U	CCA -> CUA	P -> L	20	Substitution	0.95
	121130	439	1	C -> U	CAU -> UAU	H -> Y	23	Substitution	0.913
	121139	448	1	C -> U	CGG -> UGG	R -> W	24	Substitution	0.958
	121167	476	2	C -> U	UCA -> UUA	S -> L	29	Substitution	0.793
	121181	490	1	C -> U	CGG -> UGG	R -> W	29	Substitution	0.966
	121211	520	1	C -> U	CGU -> UGU	R -> C	28	Substitution	0.929
	121224	533	2	C -> U	UCU -> UUU	S -> F	32	Substitution	0.969
	121248	557	2	C -> U	UCC -> UUC	S -> F	35	Substitution	0.857
	121254	563	2	C -> U	UCA -> UUA	S -> L	30	Substitution	0.933
	121257	566	2	C -> U	UCA -> UUA	S -> L	30	Substitution	0.867
	121269	578	2	C -> U	UCA -> UUA	S -> L	35	Substitution	0.8
	121280	589	1	C -> U	CGG -> UGG	R -> W	35	Substitution	0.743
	121386	695	2	C -> U	CCA -> CUA	P -> L	19	Substitution	0.421
	121392	701	2	C -> U	CCA -> CUA	P -> L	20	Substitution	0.65
	121419	728	2	C -> U	UCU -> UUU	S -> F	17	Substitution	1
	121476	785	2	C -> U	CCU -> CUU	P -> L	15	Substitution	1
	121574	883	1	C -> U	CGG -> UGG	R -> W	21	Substitution	0.571
	121689	998	2	C -> U	CCA -> CUA	P -> L	24	Substitution	0.792
	121755	1064	2	C -> U	UCA -> UUA	S -> L	29	Substitution	0.931
	121761	1070	2	C -> U	CCU -> CUU	P -> L	31	Substitution	0.968
	121902	1211	2	C -> U	CCU -> CUU	P -> L	24	Substitution	0.958
	121931	1240	1	C -> U	CGG -> UGG	R -> W	28	Substitution	1
	122340	1649	2	C -> U	CCA -> CUA	P -> L	25	Substitution	1
	122525	1834	1	C -> U	CUU -> UUU	L -> F	14	Substitution	0.714
	122543	1852	1	C -> U	CUC -> UUC	L -> F	14	Substitution	0.571
	122610	1919	2	C -> U	CCA -> CUA	P -> L	12	Substitution	0.75
	122678	1987	1	U -> C	\	\	22	Stop removals	0.818
	122715	2024	2	C -> U	CCU -> CUU	P -> L	22	Substitution	0.818
	122723	2032	1	C -> U	CGG -> UGG	R -> W	22	Substitution	0.727
	122760	2069	2	C -> U	UCA -> UUA	S -> L	19	Substitution	0.842
	122824	2133	3	C -> U	UUC -> UUU	\	10	Silent	0.3
chlL	125320	806	2	C -> U	UCA -> UUA	S -> L	137	Substitution	0.949
	125416	710	2	C -> U	UCA -> UUA	S -> L	184	Substitution	0.978
	125605	521	2	C -> U	CCG -> CUG	P -> L	221	Substitution	0.941
	125767	359	2	C -> U	UCG -> UUG	S -> L	159	Substitution	0.95
	125830	296	2	C -> U	GCA -> GUA	A -> V	107	Substitution	0.953
	125953	173	2	C -> U	UCA -> UUA	S -> L	165	Substitution	1
	126031	95	2	C -> U	UCA -> UUA	S -> L	182	Substitution	0.995
	126055	71	2	C -> U	UCA -> UUA	S -> L	172	Substitution	0.988
	126065	61	1	C -> U	CCA -> UCA	P -> S	158	Substitution	1
	126110	16	1	C -> U	CAU -> UAU	H -> Y	87	Substitution	0.77
	126124	2	2	C -> U	ACG -> AUG	T -> M	73	Substitution	0.877
ycf2	127363	5351	2	U -> C	GUG -> GCG	V -> A	8	Substitution	0.25
trnN-GUU	133972	\	\	C -> U	\	\	11	Intergenic	0.545
trnA-UGC	138617	\	\	C -> U	\	\	110	Intron edits	0.718
rps7	144923	69	3	C -> U	GUC -> GUU	\	21	Silent	0.857
	145168	314	2	C -> U	UCG -> UUG	S -> L	50	Substitution	0.88
	145213	359	2	C -> U	CCA -> CUA	P -> L	39	Substitution	0.897
	145225	371	2	C -> U	UCA -> UUA	S -> L	40	Substitution	0.85

## Sheet: I.yunguiensis
Name	Editing position in genome	CDS Position	Editing position in codon	Change	Codon Change	Amino Acid Change	Coverage	Protein Effect	Variant Frequency
rpl2	687	61	1	C -> U	CUU -> UUU	L -> F	26	Substitution	0.846
	945	319	1	C -> U	CCC -> UCC	P -> S	16	Substitution	0.375
	1789	521	2	C -> U	UCA -> UUA	S -> L	36	Substitution	0.917
	2074	806	2	C -> U	UCA -> UUA	S -> L	41	Substitution	1
rps3	2901	45	3	C -> U	ACC -> ACU	\	24	Silent	0.792
	3142	286	1	U -> C	\	\	49	Stop removals	0.796
	3296	440	2	C -> U	ACG -> AUG	T -> M	46	Substitution	0.696
rpl16	3985	\	\	C -> U	\	\	29	Intron edits	0.862
	4898	362	2	C -> U	GCU -> GUU	A -> V	118	Substitution	0.678
	5125	\	\	C -> U	\	\	29	Intergenic	0.828
rpl14	5190	64	1	U -> C	\	\	28	Stop removals	0.643
	5236	110	2	C -> U	GCA -> GUA	A -> V	30	Substitution	1
	5239	113	2	C -> U	ACU -> AUU	T -> I	30	Substitution	1
	5278	152	2	C -> U	CCC -> CUC	P -> L	28	Substitution	1
	5305	179	2	C -> U	GCA -> GUA	A -> V	33	Substitution	0.818
	5455	329	2	C -> U	UCU -> UUU	S -> F	14	Substitution	1
	5488	362	2	C -> U	UCA -> UUA	S -> L	10	Substitution	1
	5490	364	1	C -> U	\	\	11	stop creation	1
rps8	5857	2	2	C -> U	ACG -> AUG	T -> M	22	start creations	1
	5971	116	2	C -> U	CCU -> CUU	P -> L	27	Substitution	0.852
	5986	131	2	C -> U	UCU -> UUU	S -> F	28	Substitution	0.929
	6107	252	3	C -> U	CCC -> CCU	\	25	Silent	0.84
infA	6558	\	\	C -> U	\	\	24	Intron edits	0.333
rpl36	6727	2	2	C -> U	ACG -> AUG	T -> M	22	start creations	0.818
	6765	40	1	C -> U	CGU -> UGU	R -> C	18	Substitution	0.944
rps11	6978	11	2	C -> U	ACG -> AUG	T -> M	27	Substitution	0.889
	7327	360	3	C -> U	ACC -> ACU	\	26	Silent	0.346
rpoA	7482	88	1	C -> U	CAU -> UAU	H -> Y	15	Substitution	0.733
	7555	161	2	C -> U	UCA -> UUA	S -> L	18	Substitution	0.444
	7657	263	2	C -> U	ACU -> AUU	T -> I	21	Substitution	0.667
	7797	403	1	U -> C	\	\	26	Stop removals	0.577
	8268	874	1	C -> U	CUU -> UUU	L -> F	36	Substitution	0.25
	8279	885	3	U -> C	AUU -> AUC	\	36	Silent	0.25
	8288	894	3	U -> C	CAU -> CAC	\	34	Silent	0.265
petD	8715	481	1	C -> U	\	\	111	stop creation	1
	8726	470	2	C -> U	UCA -> UUA	S -> L	127	Substitution	0.984
	8795	401	2	C -> U	CCA -> CUA	P -> L	172	Substitution	0.942
	8855	341	2	C -> U	CCA -> CUA	P -> L	174	Substitution	0.902
	8870	326	2	C -> U	UCG -> UUG	S -> L	183	Substitution	0.923
	8873	323	2	C -> U	UCA -> UUA	S -> L	171	Substitution	0.994
	9026	170	2	C -> U	CCA -> CUA	P -> L	148	Substitution	0.98
	9035	161	2	C -> U	UCA -> UUA	S -> L	153	Substitution	0.98
	9543	\	\	C -> U	\	\	30	Intron edits	0.833
	9872	2	2	C -> U	ACG -> AUG	T -> M	50	start creations	0.96
petB	10072	646	1	C -> U	\	\	125	stop creation	0.968
	10107	611	2	C -> U	CCA -> CUA	P -> L	146	Substitution	0.979
	10119	599	2	C -> U	CCG -> CUG	P -> L	156	Substitution	0.955
	10125	593	2	C -> U	UCU -> UUU	S -> F	167	Substitution	0.946
	10184	534	3	C -> U	UCC -> UCU	\	263	Silent	0.715
	10434	284	2	C -> U	CCA -> CUA	P -> L	200	Substitution	0.945
	10476	242	2	C -> U	UCA -> UUA	S -> L	190	Substitution	0.963
	10549	169	1	C -> U	CAC -> UAC	H -> Y	147	Substitution	0.925
	10623	95	2	C -> U	ACA -> AUA	T -> I	159	Substitution	0.975
	10720	\	\	C -> U	\	\	101	Intron edits	0.871
	10767	\	\	C -> U	\	\	89	Intron edits	0.506
	11034	\	\	C -> U	\	\	95	Intron edits	0.989
	11088	\	\	C -> U	\	\	92	Intron edits	0.913
	11281	\	\	C -> U	\	\	67	Intron edits	0.806
	11435	2	2	C -> U	ACG -> AUG	T -> M	136	start creations	0.559
psbH	11640	197	2	C -> U	UCA -> UUA	S -> L	305	Substitution	0.948
	11647	190	1	C -> U	CCC -> UCC	P -> S	315	Substitution	0.962
	11676	161	2	C -> U	CCA -> CUA	P -> L	292	Substitution	0.983
	11679	158	2	C -> U	UCU -> UUU	S -> F	307	Substitution	0.99
	11769	68	2	C -> U	UCA -> UUA	S -> L	260	Substitution	0.962
	11772	65	2	C -> U	UCA -> UUA	S -> L	251	Substitution	0.952
	11835	2	2	C -> U	ACG -> AUG	T -> M	177	start creations	0.881
psbN	11962	37	1	C -> U	CGU -> UGU	R -> C	613	Substitution	0.564
	11966	41	2	C -> U	UCA -> UUA	S -> L	635	Substitution	0.406
	11986	61	1	C -> U	CAC -> UAC	H -> Y	694	Substitution	0.47
	11993	68	2	C -> U	UCG -> UUG	S -> L	713	Substitution	0.652
	12059	\	\	C -> U	\	\	657	Intergenic	0.426
psbT	12214	29	2	C -> U	CCG -> CUG	P -> L	369	Substitution	0.306
	12220	23	2	C -> U	UCC -> UUC	S -> F	345	Substitution	0.345
	12227	16	1	C -> U	CAU -> UAU	H -> Y	335	Substitution	0.346
	12241	2	2	C -> U	ACG -> AUG	T -> M	310	start creations	0.345
	12257	\	\	C -> U	\	\	281	Intergenic	0.456
psbB	12618	1289	2	C -> U	UCU -> UUU	S -> F	307	Substitution	0.948
	13261	646	1	U -> C	UAC -> CAC	Y -> H	255	Substitution	0.976
	13851	56	2	C -> U	UCA -> UUA	S -> L	286	Substitution	0.972
	13869	38	2	C -> U	UCA -> UUA	S -> L	266	Substitution	0.974
	13928	\	\	C -> U	\	\	198	Intergenic	0.889
	13930	\	\	C -> U	\	\	195	Intergenic	0.908
clpP	15111	\	\	C -> U	\	\	6	Intron edits	0.833
	15439	\	\	C -> U	\	\	6	Intron edits	1
	15881	137	2	C -> U	ACU -> AUU	T -> I	18	Substitution	1
	16905	566	2	C -> U	ACU -> AUU	T -> I	33	Substitution	0.97
	16911	572	2	C -> U	CCU -> CUU	P -> L	32	Substitution	1
rpl20	18341	2	2	C -> U	ACG -> AUG	T -> M	12	start creations	0.833
	18363	24	3	C -> U	UAC -> UAU	\	12	Silent	0.583
	18475	136	1	C -> U	CCC -> UCC	P -> S	10	Substitution	1
	18575	236	2	C -> U	UCU -> UUU	S -> F	7	Substitution	0.857
	18587	248	2	C -> U	UCA -> UUA	S -> L	7	Substitution	1
rpl33	19318	38	2	C -> U	UCA -> UUA	S -> L	6	Substitution	0.833
	19364	\	\	C -> U	\	\	8	Intergenic	0.625
psaJ	19629	127	1	C -> U	\	\	23	stop creation	1
	19658	98	2	C -> U	UCC -> UUC	S -> F	22	Substitution	1
	19676	80	2	C -> U	ACA -> AUA	T -> I	23	Substitution	0.957
	19679	77	2	C -> U	UCG -> UUG	S -> L	23	Substitution	0.957
	19691	65	2	C -> U	UCA -> UUA	S -> L	38	Substitution	0.974
	19694	62	2	C -> U	UCU -> UUU	S -> F	42	Substitution	0.976
trnW-CCA	20856	\	\	U -> C	\	\	18	Intergenic	0.889
petG	20918	87	3	C -> U	UAC -> UAU	\	29	Silent	0.862
	20949	56	2	C -> U	GCU -> GUU	A -> V	30	Substitution	0.9
	20973	32	2	C -> U	UCA -> UUA	S -> L	28	Substitution	0.964
psbE	23080	85	1	C -> U	CCC -> UCC	P -> S	78	Substitution	0.962
	23102	107	2	C -> U	UCA -> UUA	S -> L	88	Substitution	0.955
psbF	23336	80	2	C -> U	UCC -> UUC	S -> F	66	Substitution	1
	23339	83	2	C -> U	CCA -> CUA	P -> L	66	Substitution	1
	23357	101	2	C -> U	ACG -> AUG	T -> M	71	Substitution	0.972
psbL	23411	2	2	C -> U	ACG -> AUG	T -> M	67	start creations	0.985
	23447	38	2	C -> U	UCA -> UUA	S -> L	77	Substitution	1
	23501	92	2	C -> U	CCA -> CUA	P -> L	83	Substitution	1
	23506	97	1	C -> U	CCC -> UCC	P -> S	79	Substitution	0.962
	23512	103	1	C -> U	CAC -> UAC	H -> Y	79	Substitution	1
	23519	110	2	C -> U	UCU -> UUU	S -> F	79	Substitution	1
	23580	\	\	C -> U	\	\	81	Intergenic	0.84
	23586	\	\	C -> U	\	\	77	Intergenic	0.896
psbJ	23698	59	2	C -> U	CCU -> CUU	P -> L	76	Substitution	0.895
	23710	71	2	C -> U	CCA -> CUA	P -> L	74	Substitution	0.919
	23722	83	2	C -> U	UCU -> UUU	S -> F	65	Substitution	0.923
	23727	88	1	C -> U	CAU -> UAU	H -> Y	65	Substitution	0.908
	23733	94	1	C -> U	CCA -> UCA	P -> S	62	Substitution	0.903
	23738	99	3	C -> U	UAC -> UAU	\	62	Silent	0.258
	23741	102	3	C -> U	UCC -> UCU	\	61	Silent	0.836
	23758	119	2	C -> U	CCG -> CUG	P -> L	63	Substitution	0.873
	24362	\	\	C -> U	\	\	8	Intron edits	0.375
petA	25941	178	1	U -> C	UAC -> CAC	Y -> H	22	Substitution	1
cemA	26371	1490	2	C -> U	ACG -> AUG	T -> M	5	Substitution	1
	26381	1480	1	C -> U	CAU -> UAU	H -> Y	5	Substitution	1
ycf4	28034	524	2	C -> U	UCG -> UUG	S -> L	5	Substitution	0.8
	28074	484	1	C -> U	CAC -> UAC	H -> Y	8	Substitution	0.875
	28121	437	2	C -> U	ACG -> AUG	T -> M	11	Substitution	1
	28125	433	1	C -> U	CAC -> UAC	H -> Y	11	Substitution	1
	28296	262	1	C -> U	CGG -> UGG	R -> W	20	Substitution	1
	28298	260	2	C -> U	UCA -> UUA	S -> L	18	Substitution	1
	28320	238	1	C -> U	CCC -> UCC	P -> S	15	Substitution	0.933
	28325	233	2	C -> U	UCC -> UUC	S -> F	15	Substitution	0.933
	28331	227	2	C -> U	CCG -> CUG	P -> L	16	Substitution	0.938
	28347	211	1	C -> U	CAC -> UAC	H -> Y	15	Substitution	0.867
	28482	76	1	C -> U	CGC -> UGC	R -> C	7	Substitution	0.857
	28488	70	1	C -> U	CGG -> UGG	R -> W	7	Substitution	0.857
	28543	15	3	C -> U	UCC -> UCU	\	5	Silent	0.8
	28556	2	2	C -> U	ACG -> AUG	T -> M	6	start creations	0.833
	28601	\	\	C -> U	\	\	6	Intergenic	1
	28654	\	\	C -> U	\	\	6	Intergenic	0.667
psaI	29074	20	2	C -> U	UCA -> UUA	S -> L	18	Substitution	0.778
	29092	2	2	C -> U	ACG -> AUG	T -> M	10	start creations	1
atpE	35168	356	2	C -> U	UCC -> UUC	S -> F	22	Substitution	0.909
ndhC	37227	12	3	C -> U	AUC -> AUU	\	58	Silent	0.828
	37291	76	1	C -> U	CCA -> UCA	P -> S	85	Substitution	0.635
	37451	236	2	C -> U	CCU -> CUU	P -> L	53	Substitution	0.906
	37526	311	2	C -> U	UCA -> UUA	S -> L	60	Substitution	0.9
	37538	323	2	C -> U	UCG -> UUG	S -> L	54	Substitution	0.796
	37549	334	1	C -> U	CGG -> UGG	R -> W	53	Substitution	0.962
	37565	350	2	C -> U	UCG -> UUG	S -> L	54	Substitution	0.926
ndhK	37707	139	1	C -> U	CCG -> UCG	P -> S	124	Substitution	0.823
	37713	145	1	C -> U	CGG -> UGG	R -> W	125	Substitution	0.928
	37744	176	2	C -> U	CCC -> CUC	P -> L	91	Substitution	0.835
	37774	206	2	C -> U	UCC -> UUC	S -> F	88	Substitution	0.886
	37779	211	1	C -> U	CCG -> UCG	P -> S	89	Substitution	0.933
	37804	236	2	C -> U	UCC -> UUC	S -> F	95	Substitution	0.874
	37975	407	2	C -> U	UCC -> UUC	S -> F	82	Substitution	0.939
	38161	593	2	C -> U	UCA -> UUA	S -> L	129	Substitution	0.326
	38376	\	\	C -> U	\	\	79	Intergenic	0.646
ndhJ	38417	4	1	U -> C	\	\	63	Stop removals	0.27
	38499	86	2	C -> U	UCA -> UUA	S -> L	95	Substitution	0.758
	38541	128	2	C -> U	CCA -> CUA	P -> L	111	Substitution	0.919
	38556	143	2	C -> U	UCC -> UUC	S -> F	118	Substitution	0.907
	38565	152	2	C -> U	CCU -> CUU	P -> L	120	Substitution	0.733
	38625	212	2	C -> U	CCA -> CUA	P -> L	121	Substitution	0.983
	38670	257	2	C -> U	ACA -> AUA	T -> I	128	Substitution	0.984
	38679	266	2	C -> U	UCU -> UUU	S -> F	123	Substitution	0.252
	38723	310	1	C -> U	CGG -> UGG	R -> W	154	Substitution	0.942
	38777	364	1	C -> U	CAU -> UAU	H -> Y	132	Substitution	0.939
	38822	409	1	C -> U	CGG -> UGG	R -> W	113	Substitution	0.929
	38849	436	1	C -> U	CAU -> UAU	H -> Y	111	Substitution	0.856
	38874	461	2	C -> U	CCA -> CUA	P -> L	87	Substitution	0.759
	38888	475	1	C -> U	\	\	88	stop creation	0.784
	38913	\	\	C -> U	\	\	84	Intergenic	0.571
rps4	41326	2	2	C -> U	ACG -> AUG	T -> M	31	start creations	0.903
	41386	62	2	C -> U	CCA -> CUA	P -> L	26	Substitution	0.885
	41575	251	2	C -> U	UCA -> UUA	S -> L	27	Substitution	0.963
	41599	275	2	C -> U	UCA -> UUA	S -> L	24	Substitution	1
	41613	289	1	C -> U	CUU -> UUU	L -> F	20	Substitution	1
	41818	494	2	C -> U	UCG -> UUG	S -> L	6	Substitution	1
	41884	560	2	C -> U	UCA -> UUA	S -> L	8	Substitution	1
	41916	592	1	C -> U	CAU -> UAU	H -> Y	10	Substitution	1
	42074	\	\	C -> U	\	\	18	Intergenic	0.778
ycf3	43114	44	2	C -> U	UCU -> UUU	S -> F	31	Substitution	0.935
	43177	107	2	C -> U	UCU -> UUU	S -> F	44	Substitution	0.955
	43957	224	2	C -> U	CCG -> CUG	P -> L	29	Substitution	1
	44260	\	\	C -> U	\	\	46	Intron edits	0.957
	44295	\	\	C -> U	\	\	39	Intron edits	0.744
psaB	48042	2	2	C -> U	ACG -> AUG	T -> M	577	start creations	0.979
	48459	419	2	C -> U	CCC -> CUC	P -> L	542	Substitution	0.989
	48486	446	2	C -> U	UCU -> UUU	S -> F	532	Substitution	0.97
psbZ	51447	139	1	C -> U	CGG -> UGG	R -> W	293	Substitution	0.922
	51449	137	2	C -> U	CCA -> CUA	P -> L	303	Substitution	0.941
	51506	80	2	C -> U	CCU -> CUU	P -> L	280	Substitution	0.875
	51530	56	2	C -> U	CCA -> CUA	P -> L	299	Substitution	0.95
	51586	\	\	C -> U	\	\	262	Intergenic	0.412
psbD	54603	\	\	C -> U	\	\	298	Intergenic	0.876
matK	61209	877	1	C -> U	CCU -> UCU	P -> S	6	Substitution	1
chlB	65471	362	2	C -> U	CCC -> CUC	P -> L	30	Substitution	1
psbI	67108	36	3	C -> U	GUC -> GUU	\	1197	Silent	0.414
atpF	71021	518	2	C -> U	UCG -> UUG	S -> L	76	Substitution	0.947
atpH	72839	\	\	C -> U	\	\	109	Intergenic	0.743
atpI	74193	190	1	U -> C	\	\	32	Stop removals	0.938
	74381	2	2	C -> U	ACG -> AUG	T -> M	20	start creations	0.95
rps2	74893	\	\	C -> U	\	\	28	Intron edits	0.5
rpoC2	75810	4157	2	C -> U	CCG -> CUG	P -> L	6	Substitution	0.5
	75867	4100	2	C -> U	CCU -> CUU	P -> L	9	Substitution	1
	75898	4069	1	C -> U	CGG -> UGG	R -> W	8	Substitution	0.5
	76077	3890	2	C -> U	CCA -> CUA	P -> L	5	Substitution	0.8
	76089	3878	2	C -> U	UCA -> UUA	S -> L	5	Substitution	1
	76092	3875	2	C -> U	UCU -> UUU	S -> F	5	Substitution	1
	76218	3749	2	C -> U	UCG -> UUG	S -> L	8	Substitution	0.875
	76290	3677	2	C -> U	ACA -> AUA	T -> I	15	Substitution	0.267
	76306	3661	1	C -> U	CGG -> UGG	R -> W	15	Substitution	0.867
	76393	3574	1	C -> U	CUU -> UUU	L -> F	13	Substitution	0.846
	76428	3539	2	C -> U	UCA -> UUA	S -> L	8	Substitution	0.75
	76437	3530	2	C -> U	UCA -> UUA	S -> L	9	Substitution	1
	77976	1991	2	C -> U	UCA -> UUA	S -> L	5	Substitution	1
	78374	1593	3	C -> U	AAC -> AAU	\	5	Silent	0.4
rpoC1	80170	1982	2	C -> U	CCG -> CUG	P -> L	6	Substitution	0.333
rpoB	82975	3173	2	C -> U	CCA -> CUA	P -> L	9	Substitution	0.333
	82981	3167	2	C -> U	UCG -> UUG	S -> L	7	Substitution	0.429
	82987	3161	2	C -> U	CCA -> CUA	P -> L	7	Substitution	0.714
	83639	2509	1	C -> U	CCU -> UCU	P -> S	5	Substitution	0.4
	84850	1298	2	C -> U	CCC -> CUC	P -> L	5	Substitution	0.8
	84949	1199	2	C -> U	UCA -> UUA	S -> L	6	Substitution	0.333
	85021	1127	2	C -> U	UCU -> UUU	S -> F	8	Substitution	0.5
	85087	1061	2	C -> U	CCA -> CUA	P -> L	6	Substitution	1
	85273	875	2	C -> U	UCG -> UUG	S -> L	5	Substitution	1
	85411	737	2	C -> U	UCA -> UUA	S -> L	5	Substitution	0.4
	85537	611	2	C -> U	UCG -> UUG	S -> L	11	Substitution	0.909
	85663	485	2	C -> U	CCU -> CUU	P -> L	6	Substitution	1
	85730	418	1	C -> U	CCA -> UCA	P -> S	12	Substitution	0.833
	85748	400	1	C -> U	CUU -> UUU	L -> F	12	Substitution	1
	85783	365	2	C -> U	GCA -> GUA	A -> V	10	Substitution	0.9
	85891	257	2	C -> U	UCG -> UUG	S -> L	10	Substitution	1
	85909	239	2	C -> U	UCA -> UUA	S -> L	8	Substitution	0.75
	85916	232	1	C -> U	CCC -> UCC	P -> S	8	Substitution	0.625
	86044	104	2	C -> U	CCG -> CUG	P -> L	6	Substitution	0.667
	86148	\	\	C -> U	\	\	8	Intergenic	0.625
petN	86996	2	2	C -> U	ACG -> AUG	T -> M	5	start creations	0.8
ycf66	87434	227	2	C -> U	UCU -> UUU	S -> F	6	Substitution	0.667
psbM	88431	74	2	C -> U	CCU -> CUU	P -> L	14	Substitution	1
	88437	68	2	C -> U	CCU -> CUU	P -> L	13	Substitution	1
	88440	65	2	C -> U	UCA -> UUA	S -> L	13	Substitution	0.692
ndhB	89714	1292	2	C -> U	ACC -> AUC	T -> I	14	Substitution	0.357
	89720	1286	2	C -> U	UCG -> UUG	S -> L	14	Substitution	0.714
	89753	1253	2	C -> U	CCU -> CUU	P -> L	11	Substitution	1
	89804	1202	2	C -> U	CCA -> CUA	P -> L	10	Substitution	1
	89831	1175	2	C -> U	UCA -> UUA	S -> L	11	Substitution	0.818
	89853	1153	1	C -> U	CCU -> UCU	P -> S	9	Substitution	1
	89858	1148	2	C -> U	UCA -> UUA	S -> L	9	Substitution	1
	89864	1142	2	C -> U	CCA -> CUA	P -> L	11	Substitution	1
	89869	1137	3	C -> U	UUC -> UUU	\	11	Silent	0.545
	89942	1064	2	C -> U	UCA -> UUA	S -> L	13	Substitution	1
	90078	928	1	C -> U	CCA -> UCA	P -> S	13	Substitution	1
	91292	447	3	C -> U	UCC -> UCU	\	11	Silent	0.364
	91299	440	2	C -> U	UCA -> UUA	S -> L	11	Substitution	0.818
	91326	413	2	C -> U	CCA -> CUA	P -> L	10	Substitution	1
	91671	68	2	C -> U	UCU -> UUU	S -> F	12	Substitution	0.75
	91692	47	2	C -> U	UCA -> UUA	S -> L	9	Substitution	1
	91710	29	2	C -> U	UCA -> UUA	S -> L	12	Substitution	1
	91810	\	\	C -> U	\	\	7	Intergenic	1
rps7	92135	371	2	C -> U	UCA -> UUA	S -> L	6	Substitution	0.833
	92192	314	2	C -> U	UCG -> UUG	S -> L	14	Substitution	0.929
	92437	69	3	C -> U	GUC -> GUU	\	30	Silent	0.9
	92512	\	\	C -> U	\	\	24	Intergenic	0.958
	93331	170	2	C -> U	UCA -> UUA	S -> L	15	Substitution	0.933
	93707	\	\	C -> U	\	\	5	Intergenic	1
trnA-UGC	98747	\	\	C -> U	\	\	436	Intron edits	0.911
ycf2	104840	\	\	C -> U	\	\	7	Intron edits	0.857
ycf1	107512	2387	2	C -> U	CCA -> CUA	P -> L	5	Substitution	0.4
	109573	4448	2	C -> U	UCU -> UUU	S -> F	53	Substitution	0.679
	109623	4498	1	C -> U	CGG -> UGG	R -> W	32	Substitution	0.969
	109660	4535	2	C -> U	UCA -> UUA	S -> L	22	Substitution	0.955
	110099	\	\	C -> U	\	\	8	Intergenic	1
rps15	110114	14	2	C -> U	ACA -> AUA	T -> I	9	Substitution	0.444
	110201	101	2	C -> U	CCU -> CUU	P -> L	10	Substitution	1
	110290	190	1	C -> U	CAU -> UAU	H -> Y	10	Substitution	1
	110293	193	1	C -> U	CUA -> UUA	\	10	Silent	0.4
ndhH	110479	2	2	C -> U	ACG -> AUG	T -> M	11	start creations	1
	110590	113	2	C -> U	ACU -> AUU	T -> I	11	Substitution	1
	110725	248	2	C -> U	GCA -> GUA	A -> V	9	Substitution	0.889
	110859	382	1	U -> C	\	\	12	Stop removals	0.917
	110869	392	2	C -> U	UCC -> UUC	S -> F	14	Substitution	1
	111148	671	2	C -> U	CCA -> CUA	P -> L	12	Substitution	1
	111192	715	1	C -> U	CAU -> UAU	H -> Y	13	Substitution	0.846
	111496	1019	2	C -> U	UCU -> UUU	S -> F	11	Substitution	0.909
	111640	1163	2	C -> U	ACG -> AUG	T -> M	11	Substitution	0.909
ndhA	111662	2	2	C -> U	ACG -> AUG	T -> M	9	start creations	0.778
	111812	152	2	C -> U	CCU -> CUU	P -> L	21	Substitution	0.952
	111872	212	2	C -> U	UCG -> UUG	S -> L	24	Substitution	0.833
	112088	428	2	U -> C	CUU -> CCU	L -> P	26	Substitution	1
	112097	437	2	C -> U	CCC -> CUC	P -> L	24	Substitution	0.792
	112101	441	3	C -> U	CUC -> CUU	\	23	Silent	0.783
	112195	535	1	C -> U	CGU -> UGU	R -> C	23	Substitution	0.913
	112202	542	2	C -> U	UCA -> UUA	S -> L	22	Substitution	0.955
	112206	546	3	C -> U	UCC -> UCU	\	21	Silent	0.429
	112214	554	2	C -> U	CCA -> CUA	P -> L	23	Substitution	0.957
	113052	613	1	C -> U	CGG -> UGG	R -> W	25	Substitution	0.88
	113086	647	2	C -> U	UCC -> UUC	S -> F	29	Substitution	0.759
	113103	664	1	C -> U	CCU -> UCU	P -> S	24	Substitution	0.958
	113110	671	2	C -> U	CCG -> CUG	P -> L	24	Substitution	0.75
	113223	784	1	C -> U	CAU -> UAU	H -> Y	25	Substitution	1
	113231	792	3	C -> U	AAC -> AAU	\	23	Silent	0.348
	113269	830	2	C -> U	UCG -> UUG	S -> L	27	Substitution	1
	113401	962	2	C -> U	UCU -> UUU	S -> F	15	Substitution	1
ndhI	114012	345	3	C -> U	CCC -> CCU	\	7	Silent	0.571
	114340	\	\	C -> U	\	\	611	Intergenic	0.615
ndhG	114423	53	2	C -> U	UCA -> UUA	S -> L	702	Substitution	0.832
	114444	74	2	C -> U	CCA -> CUA	P -> L	773	Substitution	0.718
	114456	86	2	C -> U	UCG -> UUG	S -> L	754	Substitution	0.838
	114483	113	2	C -> U	CCU -> CUU	P -> L	821	Substitution	0.843
	114489	119	2	C -> U	UCA -> UUA	S -> L	860	Substitution	0.799
	114495	125	2	C -> U	UCA -> UUA	S -> L	855	Substitution	0.885
	114516	146	2	C -> U	CCU -> CUU	P -> L	855	Substitution	0.792
	114519	149	2	C -> U	CCA -> CUA	P -> L	860	Substitution	0.787
	114530	160	1	C -> U	CUG -> UUG	\	847	Silent	0.311
	114564	194	2	C -> U	UCG -> UUG	S -> L	859	Substitution	0.807
	114569	199	1	C -> U	CAU -> UAU	H -> Y	817	Substitution	0.838
	114591	221	2	C -> U	UCA -> UUA	S -> L	812	Substitution	0.932
	114600	230	2	C -> U	UCU -> UUU	S -> F	812	Substitution	0.879
	114609	239	2	C -> U	ACG -> AUG	T -> M	796	Substitution	0.964
	114612	242	2	C -> U	UCA -> UUA	S -> L	739	Substitution	0.758
	114705	335	2	C -> U	CCG -> CUG	P -> L	683	Substitution	0.912
	114828	458	2	C -> U	UCU -> UUU	S -> F	581	Substitution	0.816
ndhE	115075	22	1	C -> U	CCA -> UCA	P -> S	497	Substitution	0.909
	115107	54	3	C -> U	UAC -> UAU	\	364	Silent	0.473
	115142	89	2	C -> U	CCU -> CUU	P -> L	434	Substitution	0.968
	115157	104	2	C -> U	UCA -> UUA	S -> L	401	Substitution	0.85
	115244	191	2	C -> U	UCC -> UUC	S -> F	347	Substitution	0.738
psaC	115765	45	3	C -> U	ACC -> ACU	\	219	Silent	0.475
	115785	65	2	U -> C	CUC -> CCC	L -> P	223	Substitution	0.969
	115797	77	2	C -> U	UCA -> UUA	S -> L	240	Substitution	0.975
	115803	83	2	C -> U	ACG -> AUG	T -> M	246	Substitution	0.959
	115841	121	1	C -> U	CCU -> UCU	P -> S	253	Substitution	0.972
	115950	230	2	C -> U	ACG -> AUG	T -> M	181	Substitution	0.978
	116042	\	\	C -> U	\	\	108	Intergenic	0.796
	116120	\	\	C -> U	\	\	75	Intergenic	0.453
ndhD	116122	2	2	C -> U	ACG -> AUG	T -> M	73	start creations	0.315
	116155	35	2	C -> U	CCU -> CUU	P -> L	64	Substitution	0.953
	116167	47	2	C -> U	CCC -> CUC	P -> L	63	Substitution	0.952
	116179	59	2	C -> U	UCA -> UUA	S -> L	56	Substitution	0.929
	116230	110	2	C -> U	UCA -> UUA	S -> L	61	Substitution	0.77
	116307	187	1	U -> C	\	\	49	Stop removals	0.571
	116392	272	2	C -> U	UCA -> UUA	S -> L	55	Substitution	0.964
	116395	275	2	C -> U	UCG -> UUG	S -> L	56	Substitution	0.929
	116425	305	2	C -> U	UCA -> UUA	S -> L	49	Substitution	0.857
	116463	343	1	C -> U	CAU -> UAU	H -> Y	54	Substitution	0.833
	116470	350	2	C -> U	UCG -> UUG	S -> L	54	Substitution	0.852
	116503	383	2	C -> U	UCA -> UUA	S -> L	54	Substitution	0.778
	116506	386	2	C -> U	UCC -> UUC	S -> F	55	Substitution	0.764
	116511	391	1	C -> U	CCU -> UCU	P -> S	55	Substitution	0.782
	116521	401	2	C -> U	ACU -> AUU	T -> I	58	Substitution	0.724
	116524	404	2	C -> U	UCA -> UUA	S -> L	59	Substitution	0.678
	116530	410	2	C -> U	UCU -> UUU	S -> F	59	Substitution	0.627
	116548	428	2	C -> U	CCG -> CUG	P -> L	51	Substitution	0.725
	116565	445	1	C -> U	CAC -> UAC	H -> Y	57	Substitution	0.825
	116572	452	2	C -> U	CCU -> CUU	P -> L	63	Substitution	0.81
	116656	536	2	C -> U	CCA -> CUA	P -> L	89	Substitution	0.876
	116710	590	2	C -> U	UCU -> UUU	S -> F	104	Substitution	0.894
	116866	746	2	C -> U	CCA -> CUA	P -> L	60	Substitution	0.8
	116902	782	2	C -> U	CCA -> CUA	P -> L	60	Substitution	0.717
	116998	878	2	C -> U	CCA -> CUA	P -> L	48	Substitution	0.854
	117003	883	1	C -> U	CCU -> UCU	P -> S	48	Substitution	0.979
	117070	950	2	C -> U	CCU -> CUU	P -> L	43	Substitution	0.628
	117085	965	2	U -> C	UUC -> UCC	F -> S	38	Substitution	0.632
	117118	998	2	C -> U	CCA -> CUA	P -> L	45	Substitution	0.733
	117129	1009	1	C -> U	CCU -> UCU	P -> S	46	Substitution	0.783
	117160	1040	2	C -> U	UCU -> UUU	S -> F	33	Substitution	0.848
	117264	1144	1	C -> U	CCA -> UCA	P -> S	53	Substitution	0.792
	117322	1202	2	C -> U	UCU -> UUU	S -> F	53	Substitution	0.698
	117361	1241	2	C -> U	UCA -> UUA	S -> L	64	Substitution	0.625
	117418	1298	2	C -> U	UCG -> UUG	S -> L	50	Substitution	0.8
	117423	1303	1	C -> U	CCC -> UCC	P -> S	54	Substitution	0.648
	117507	1387	1	C -> U	CUC -> UUC	L -> F	45	Substitution	0.822
	117519	1399	1	C -> U	CGC -> UGC	R -> C	42	Substitution	0.643
	117615	1495	1	C -> U	CGG -> UGG	R -> W	8	Substitution	1
ccsA	117887	857	2	C -> U	GCA -> GUA	A -> V	6	Substitution	0.5
	117897	847	1	C -> U	CCA -> UCA	P -> S	8	Substitution	0.625
	117965	779	2	C -> U	UCA -> UUA	S -> L	11	Substitution	0.455
	118061	683	2	C -> U	UCU -> UUU	S -> F	22	Substitution	0.909
	118073	671	2	C -> U	ACU -> AUU	T -> I	23	Substitution	0.652
	118097	647	2	C -> U	UCA -> UUA	S -> L	25	Substitution	0.92
	118104	640	1	U -> C	\	\	24	Stop removals	0.917
	118265	479	2	C -> U	UCG -> UUG	S -> L	14	Substitution	0.857
	118268	476	2	C -> U	CCU -> CUU	P -> L	14	Substitution	1
	118293	451	1	C -> U	CGU -> UGU	R -> C	17	Substitution	0.882
	118295	449	2	C -> U	UCA -> UUA	S -> L	15	Substitution	0.733
	118308	436	1	C -> U	CAC -> UAC	H -> Y	14	Substitution	0.929
	118344	400	1	C -> U	CGG -> UGG	R -> W	16	Substitution	0.938
	118403	341	2	C -> U	UCA -> UUA	S -> L	21	Substitution	0.524
	118412	332	2	C -> U	UCU -> UUU	S -> F	21	Substitution	0.81
	118497	247	1	C -> U	CGU -> UGU	R -> C	28	Substitution	0.75
	118506	238	1	C -> U	CGG -> UGG	R -> W	28	Substitution	0.821
	118511	233	2	C -> U	CCU -> CUU	P -> L	26	Substitution	0.846
	118521	223	1	C -> U	CCU -> UCU	P -> S	24	Substitution	0.833
	118532	212	2	C -> U	UCA -> UUA	S -> L	24	Substitution	0.833
	118547	197	2	C -> U	UCA -> UUA	S -> L	22	Substitution	0.909
	118557	187	1	C -> U	CCC -> UCC	P -> S	20	Substitution	0.95
	118574	170	2	C -> U	UCA -> UUA	S -> L	18	Substitution	0.944
	118701	43	1	C -> U	CUC -> UUC	L -> F	9	Substitution	1
	118704	40	1	C -> U	CCU -> UCU	P -> S	8	Substitution	1
rpl32	119666	116	2	C -> U	UCA -> UUA	S -> L	40	Substitution	1
rpl21	119960	332	2	C -> U	CCA -> CUA	P -> L	18	Substitution	1
	120018	274	1	U -> C	\	\	21	Stop removals	0.905
	120045	247	1	C -> U	CAU -> UAU	H -> Y	17	Substitution	0.765
	120212	80	2	C -> U	UCC -> UUC	S -> F	21	Substitution	0.952
ndhF	120727	16	1	C -> U	CAU -> UAU	H -> Y	15	Substitution	0.733
	120857	146	2	C -> U	ACA -> AUA	T -> I	15	Substitution	0.933
	120937	226	1	C -> U	CAC -> UAC	H -> Y	15	Substitution	1
	120998	287	2	C -> U	UCA -> UUA	S -> L	9	Substitution	1
	121004	293	2	C -> U	CCA -> CUA	P -> L	11	Substitution	0.818
	121031	320	2	C -> U	ACG -> AUG	T -> M	8	Substitution	1
	121036	325	1	C -> U	CAC -> UAC	H -> Y	8	Substitution	0.75
	121054	343	1	C -> U	CCU -> UCU	P -> S	7	Substitution	1
	121091	380	2	C -> U	CCC -> CUC	P -> L	6	Substitution	1
	121100	389	2	C -> U	UCC -> UUC	S -> F	5	Substitution	0.6
	121108	397	1	C -> U	CCC -> UCC	P -> S	5	Substitution	1
	121115	404	2	C -> U	CCA -> CUA	P -> L	6	Substitution	0.667
	121150	439	1	C -> U	CAU -> UAU	H -> Y	8	Substitution	0.75
	121159	448	1	C -> U	CGG -> UGG	R -> W	6	Substitution	0.667
	121187	476	2	C -> U	UCA -> UUA	S -> L	7	Substitution	1
	121201	490	1	C -> U	CGG -> UGG	R -> W	7	Substitution	1
	121231	520	1	C -> U	CGU -> UGU	R -> C	7	Substitution	1
	121244	533	2	C -> U	UCU -> UUU	S -> F	8	Substitution	1
	121274	563	2	C -> U	UCA -> UUA	S -> L	9	Substitution	0.889
	121277	566	2	C -> U	UCA -> UUA	S -> L	9	Substitution	1
	121289	578	2	C -> U	UCA -> UUA	S -> L	11	Substitution	0.818
	121300	589	1	C -> U	CGG -> UGG	R -> W	10	Substitution	0.8
	121406	695	2	C -> U	CCA -> CUA	P -> L	12	Substitution	0.917
	121412	701	2	C -> U	CCA -> CUA	P -> L	12	Substitution	1
	121439	728	2	C -> U	UCU -> UUU	S -> F	10	Substitution	1
	121496	785	2	C -> U	CCU -> CUU	P -> L	9	Substitution	1
	121594	883	1	C -> U	CGG -> UGG	R -> W	10	Substitution	1
	121709	998	2	C -> U	CCA -> CUA	P -> L	8	Substitution	1
	121775	1064	2	C -> U	UCA -> UUA	S -> L	8	Substitution	0.875
	121781	1070	2	C -> U	CCU -> CUU	P -> L	8	Substitution	1
	121922	1211	2	C -> U	CCU -> CUU	P -> L	12	Substitution	1
	121951	1240	1	C -> U	CGG -> UGG	R -> W	16	Substitution	1
	122360	1649	2	C -> U	CCA -> CUA	P -> L	7	Substitution	0.857
	122519	1808	2	C -> U	ACA -> AUA	T -> I	11	Substitution	0.909
	122545	1834	1	C -> U	CUU -> UUU	L -> F	9	Substitution	1
	122563	1852	1	C -> U	CUC -> UUC	L -> F	9	Substitution	1
	122630	1919	2	C -> U	CCA -> CUA	P -> L	11	Substitution	0.818
	122698	1987	1	U -> C	\	\	15	Stop removals	1
	122735	2024	2	C -> U	CCU -> CUU	P -> L	14	Substitution	1
	122743	2032	1	C -> U	CGG -> UGG	R -> W	15	Substitution	0.933
	122780	2069	2	C -> U	UCA -> UUA	S -> L	14	Substitution	0.929
chlL	125342	806	2	C -> U	UCA -> UUA	S -> L	50	Substitution	0.88
	125438	710	2	C -> U	UCA -> UUA	S -> L	58	Substitution	0.793
	125627	521	2	C -> U	CCG -> CUG	P -> L	92	Substitution	0.913
	125789	359	2	C -> U	UCG -> UUG	S -> L	65	Substitution	0.938
	125810	338	2	C -> U	UCU -> UUU	S -> F	59	Substitution	0.983
	125852	296	2	C -> U	GCA -> GUA	A -> V	47	Substitution	0.894
	125975	173	2	C -> U	UCA -> UUA	S -> L	78	Substitution	0.974
	126053	95	2	C -> U	UCA -> UUA	S -> L	90	Substitution	0.967
	126077	71	2	C -> U	UCA -> UUA	S -> L	79	Substitution	0.975
	126087	61	1	C -> U	CCA -> UCA	P -> S	75	Substitution	0.973
	126132	16	1	C -> U	CAU -> UAU	H -> Y	46	Substitution	0.891
	126146	2	2	C -> U	ACG -> AUG	T -> M	37	start creations	0.811
ycf2	126567	6180	3	C -> U	UUC -> UUU	\	5	Silent	0.4
trnA-UGC	138644	\	\	C -> U	\	\	419	Intergenic	0.9
rps7	145199	314	2	C -> U	UCG -> UUG	S -> L	30	Substitution	0.9
	145244	359	2	C -> U	CCA -> CUA	P -> L	31	Substitution	1
	145256	371	2	C -> U	UCA -> UUA	S -> L	30	Substitution	0.9

## Sheet: statistical table
	I.sinensis	I.taiwanensis	I.yunguiensis	I.shangrilaensis	I.hypsophila_HZS	I.hypsophila_GHC
Editing sites total	337	579	472	549	354	291
C-to-U	325	553	453	527	343	282
U-to-C	12	27	19	22	11	9
start creations	9	14	18	20	13	12
stop removals	7	15	10	12	3	4
stop creations	6	5	5	6	6	4
Intergenic	18	37	26	26	22	12
intron edits	11	23	16	26	13	20
silent	16	32	26	27	15	19
