# Supplementary material for: Comparative chloroplast genome and transcriptome analysis on the ancient genus Isoetes from China
Source: Front Plant Sci. 2022 Jul 29;13:924559. doi: 10.3389/fpls.2022.924559 (PMC9372280; doi:10.3389/fpls.2022.924559)
Supplement: Supplementary file 1 [file Data_Sheet_1.ZIP › Supplementary materials/Table S6.xlsx]

## Sheet: Sheet1
Table S6 The positive selection test based on the branch-site model in the chloroplast genomes of Isoetes species.
Gene name	Null hypothesis		Alternative hypothesis		Significance test
	InL		InL		P-value	BEB
rps3	-890.118	15	-895.206	14	0.00142301	96;123
matK	-2252.57	15	-2252.57	14	0.998872
rpoC2	-5732.16	15	-5732.43	14	0.464441	1056
psbT	-147.36	15	-147.584	14	0.502761
psbA	-1417.91	15	-1417.91	14	1
rps7	-628.697	15	-628.697	14	1
rpl14	-507.637	15	-507.637	14	1
ycf12	-124.681	15	-124.681	14	0.989415
rpl23	-349.7	15	-349.7	14	1
rpl36	-142.895	15	-142.895	14	0.998872
ndhH	-1591.46	15	-1591.45	14	0.935251
ndhJ	-637.226	15	-637.227	14	0.970734
psaB	-2978.77	15	-2978.77	14	1
rpl22	-467.557	15	-467.557	14	0.99563
petB	-872.023	15	-872.022	14	0.959805
rpl32	-197.921	15	-197.92	14	0.963155	33
rpoC1	-2792.67	15	-2792.67	14	0.989119
chlL	-1137.73	15	-1137.94	14	0.520079	285
psbH	-295.568	15	-295.568	14	0.989177
psbK	-233.336	15	-234.177	14	0.194664
psaJ	-175.262	15	-175.262	14	1
rpl16	-562.897	15	-562.897	14	1
psaM	-127.688	15	-127.688	14	0.994246
ycf2	-621.513	15	-621.513	14	1
rps12	-552.121	15	-552.121	14	0.996615
psbN	-171.084	15	-171.084	14	1
rps18	-292.886	15	-292.886	14	1
atpF	-716.626	15	-716.985	14	0.396931	33
psbM	-127.64	15	-127.64	14	1
rps15	-345.96	15	-346.311	14	0.402312	55
petA	-1257.18	15	-1257.18	14	1
cemA	-2008.14	15	-2008.14	14	0.945797
ndhD	-2027.87	15	-2027.87	14	0.998872
petG	-140.28	15	-140.28	14	0.997477
ndhC	-479.483	15	-479.767	14	0.451121	104
ndhG	-741.209	15	-741.209	14	1
ndhA	-1466.85	15	-1466.89	14	0.782178
psaC	-326.606	15	-326.606	14	1
psaA	-3027.39	15	-3027.87	14	0.328936	255
psbI	-139.58	15	-139.58	14	0.998046
psbD	-1438.52	15	-1438.52	14	1
atpB	-1951.36	15	-1951.62	14	0.478985	225
psbE	-337.592	15	-337.592	14	1
petN	-111.721	15	-111.721	14	1
ndhE	-393.94	15	-393.962	14	0.833178
rpoB	-4318.15	15	-4318.15	14	0.991333
ccsA	-1306.13	15	-1306.13	14	1
rpl21	-466.226	15	-466.226	14	0.994472
ycf1	-6172.84	15	-6172.32	14	0.307386
atpA	-2001.89	15	-2001.89	14	0.982667
rps7_copy2	-628.697	15	-628.719	14	0.835718
petD	-625.761	15	-625.761	14	1
chlN	-1878.14	15	-1878.14	14	1
atpH	-306.256	15	-306.256	14	0.996091
rps12_copy2	-552.121	15	-552.121	14	0.995932
clpP	-806.025	15	-806.333	14	0.432152	89
psbL	-152.53	15	-152.53	14	0.986043
rpoA	-1340.09	15	-1340.1	14	0.855178
rpl20	-471.026	15	-471.531	14	0.314922
atpE	-543.638	15	-543.638	14	1
psaI	-140.722	15	-140.722	14	0.993044
rbcL	-1960.58	15	-1961.38	14	0.204791
atpI	-977.846	15	-977.846	14	0.97115
ycf3	-673.352	15	-673.352	14	1
psbB	-2025.89	15	-2025.89	14	1
chlB	-2042.6	15	-2042.89	14	0.439618
ndhB	-1985.16	15	-1985.16	14	1
psbZ	-241.378	15	-241.378	14	0.994029
rpl2	-1122.6	15	-1122.61	14	0.915351
psbF	-152.149	15	-152.149	14	0.998404
petL	-116.994	15	-116.994	14	0.993421
rps4	-820.529	15	-821.049	14	0.307851
rps8	-541.842	15	-542.175	14	0.414539	130
ycf66	-604.311	15	-604.541	14	0.497795	148
rps11	-542.52	15	-542.517	14	0.940294
rps14	-400.462	15	-400.791	14	0.417491	13
rps19	-364.516	15	-364.516	14	0.985031
ycf2_copy2	-8426.62	15	-8426.62	14	0.988438
psbJ	-158.926	15	-158.926	14	0.994589
ndhF	-2929.9	15	-2930.24	14	0.410907
ndhI	-753.656	15	-753.656	14	1
ndhK	-986.15	15	-986.45	14	0.439047	201
rpl33	-251.294	15	-251.305	14	0.880423
psbC	-1904.47	15	-1904.47	14	1
ycf4	-823.208	15	-823.233	14	0.825207
