# Supplementary material for: Comparative chloroplast genome and transcriptome analysis on the ancient genus Isoetes from China
Source: Front Plant Sci. 2022 Jul 29;13:924559. doi: 10.3389/fpls.2022.924559 (PMC9372280; doi:10.3389/fpls.2022.924559)
Supplement: Supplementary file 1 [file Data_Sheet_1.ZIP › Supplementary materials/Table S7.xlsx]

## Sheet: Sheet1
Table S7 Positively selected genes and sites detected in the transcriptome of Isoetes species.
gene	Null hypothesis		Alternative hypothesis		Significance test	Annotation
	InL		InL		P-value
ortholog535	-956.114	15	-960.609	14	0.00271444	DCP1B
ortholog1757	-3532.02	15	-3534.65	14	0.021655	GPAT
ortholog1844	-918.38	15	-920.663	14	0.0326218	DET1
ortholog1944	-690.768	15	-694.277	14	0.00807406	PABPN1, PABP2
ortholog2435	-908.184	15	-912.68	14	0.00271154	CML
ortholog2754	-836.88	15	-851.933	14	4.1e-08	SGR, SGRL
ortholog3091	-4968.59	15	-5015.65	14	0	secA
ortholog3114	-2126.13	15	-2130.51	14	0.00309737	DDX42, SF3B125
ortholog4055	-3538.26	15	-3541.6	14	0.00974701	NDUFS1
ortholog4647	-955.483	15	-959.301	14	0.00572639	RP-L13e, RPL13
ortholog5092	-5316.61	15	-5321.87	14	0.00118382	LIG1
ortholog5200	-1348.33	15	-1355.78	14	0.000113061	rpe, RPE
ortholog5331	-1740.68	15	-1745.83	14	0.00132538	E3.2.1.4
ortholog6893	-3710.53	15	-3703.02	14	0.000107346	OGT
ortholog6934	-2241.73	15	-2264.13	14	0	PPP2R3
ortholog7015	-1523.73	15	-1535.29	14	1.508e-06	TYRAAT
ortholog7632	-2452.78	15	-2454.76	14	0.0463611	KCS
ortholog8199	-1555.17	15	-1557.62	14	0.0267257	CML
ortholog8576	-2756.37	15	-2760.66	14	0.00338176	E1.3.3.6, ACOX1, ACOX3
ortholog8611	-1552.4	15	-1557.11	14	0.00214366	RPC5, POLR3E
ortholog9039	-1112.36	15	-1114.43	14	0.0418269	LYPLA2
ortholog9166	-665.055	15	-667.577	14	0.0247311	PPIH, CYPH
ortholog9998	-2599.5	15	-2601.69	14	0.03606	pip
ortholog10014	-939.665	15	-943.522	14	0.00547813	FBP, fbp
ortholog10022	-4128.15	15	-4133.19	14	0.00148876	ETR, ERS
ortholog10532	-334.72	15	-337.407	14	0.0204514	E6.3.5.1, NADSYN1, QNS1, nadE
ortholog11025	-304.915	15	-308.422	14	0.00808063	MUS81
ortholog11301	-1729.9	15	-1733.19	14	0.0103388	ftsY
ortholog11414	-4293.22	15	-4296.38	14	0.0120166	TGL4
ortholog11729	-1005.44	15	-1009.37	14	0.00505263	ACS
ortholog12667	-1342.17	15	-1350.78	14	3.3342e-05	PIPOX
ortholog12818	-2456.7	15	-2458.96	14	0.0332775	E3.2.1.4
ortholog13408	-2189.8	15	-2194.02	14	0.003689	PAPSS
ortholog14101	-4222.11	15	-4233.09	14	2.762e-06	E3.1.1.11
ortholog14844	-661.579	15	-667.064	14	0.000925777	hemB, ALAD
ortholog15330	-1276.64	15	-1281.67	14	0.00151191	PPCDC, coaC
ortholog15343	-2288.61	15	-2292.87	14	0.00350863	PSMD11, RPN6
ortholog15975	-2260.29	15	-2264.86	14	0.00249398	frmA, ADH5, adhC
ortholog16449	-2621.43	15	-2623.95	14	0.0248855	metK
ortholog16672	-429.778	15	-436.43	14	0.000264713	PEX11B
ortholog16865	-2511.92	15	-2518.96	14	0.000174453	FDFT1
ortholog17012	-2568.04	15	-2570.82	14	0.0183722	cysK
ortholog17473	-996.296	15	-999.171	14	0.0164732	psb28
ortholog17588	-210.126	15	-214.044	14	0.0051215	WRKY33
ortholog17614	-3768.69	15	-3770.76	14	0.0420356	E1.1.1.40, maeB
ortholog18902	-604.5	15	-616.227	14	1.28e-06	ULK2, ATG1
